# Supplementary material for: Artificial‐intelligence‐driven discovery of prognostic biomarker for sarcopenia
Source: J Cachexia Sarcopenia Muscle. 2021 Oct 26;12(6):2220–30. doi: 10.1002/jcsm.12840 (PMC8718042; doi:10.1002/jcsm.12840)
Supplement: Supplementary file 2 — Data S1. Gene information. [file JCSM-12-2220-s001.csv]

Gene information
7SK
A2M
A2M-AS1
A2ML1
A4GALT
AAAS
AACS
AADAT
AAGAB
AAK1
AAMDC
AAMP
AAR2
AARS1
AARS2
AARSD1
AASDH
AASDHPPT
AASS
AATF
AATK
ABAT
ABCA1
ABCA10
ABCA11P
ABCA2
ABCA3
ABCA5
ABCA6
ABCA7
ABCA8
ABCA9
ABCB1
ABCB10
ABCB4
ABCB6
ABCB7
ABCB8
ABCB9
ABCC1
ABCC10
ABCC12
ABCC2
ABCC4
ABCC5
ABCC6
ABCC8
ABCC9
ABCD1
ABCD2
ABCD3
ABCD4
ABCE1
ABCF1
ABCF2
ABCF2P1
ABCF3
ABCG1
ABCG2
ABHD1
ABHD10
ABHD11
ABHD12
ABHD13
ABHD14A
ABHD14B
ABHD15
ABHD16A
ABHD17A
ABHD17AP1
ABHD17B
ABHD17C
ABHD18
ABHD2
ABHD3
ABHD4
ABHD5
ABHD6
ABHD8
ABI1
ABI2
ABI3
ABI3BP
ABITRAM
ABL1
ABL2
ABLIM1
ABLIM2
ABLIM3
ABO
ABR
ABRA
ABRAXAS1
ABRAXAS2
ABT1
ABTB1
ABTB2
AC000068.1
AC000081.1
AC000089.1
AC000120.2
AC000123.2
AC000123.3
AC002044.2
AC002044.3
AC002070.1
AC002310.1
AC002310.5
AC002350.2
AC002366.1
AC002398.2
AC002401.2
AC002401.3
AC002451.2
AC002470.1
AC002519.1
AC002524.1
AC002553.2
AC002558.1
AC003080.1
AC003102.1
AC003681.1
AC003973.2
AC004057.1
AC004076.2
AC004147.4
AC004160.1
AC004233.2
AC004241.1
AC004408.1
AC004453.1
AC004461.3
AC004466.2
AC004477.1
AC004492.1
AC004494.1
AC004540.1
AC004803.1
AC004812.2
AC004832.4
AC004854.2
AC004890.2
AC004908.2
AC004918.1
AC004918.3
AC004943.2
AC004951.1
AC004951.2
AC004967.1
AC004980.1
AC004982.1
AC004982.2
AC005000.1
AC005034.3
AC005034.5
AC005070.3
AC005072.1
AC005089.1
AC005154.2
AC005162.2
AC005225.2
AC005225.4
AC005229.4
AC005255.1
AC005261.1
AC005261.3
AC005294.1
AC005323.1
AC005323.2
AC005329.1
AC005329.3
AC005332.2
AC005332.3
AC005332.4
AC005332.5
AC005332.6
AC005351.1
AC005355.1
AC005393.1
AC005498.3
AC005519.1
AC005520.2
AC005523.1
AC005523.2
AC005616.1
AC005618.1
AC005632.3
AC005670.3
AC005674.2
AC005682.1
AC005696.1
AC005785.2
AC005822.1
AC005829.1
AC005838.2
AC005839.1
AC005840.2
AC005899.1
AC005899.5
AC005899.6
AC005899.7
AC005912.1
AC005920.3
AC005921.3
AC005944.1
AC006001.2
AC006001.3
AC006001.4
AC006017.1
AC006026.1
AC006033.1
AC006042.2
AC006059.1
AC006064.4
AC006077.2
AC006116.2
AC006141.1
AC006210.2
AC006213.2
AC006213.6
AC006254.1
AC006299.1
AC006330.1
AC006378.1
AC006449.6
AC006480.2
AC006504.1
AC006504.5
AC006518.2
AC006566.1
AC006942.1
AC006946.2
AC006971.1
AC006978.1
AC007000.2
AC007038.1
AC007066.2
AC007114.1
AC007182.2
AC007191.1
AC007216.3
AC007229.1
AC007238.1
AC007336.1
AC007342.6
AC007342.7
AC007382.1
AC007383.1
AC007389.1
AC007390.1
AC007406.3
AC007406.5
AC007431.3
AC007485.2
AC007496.3
AC007541.1
AC007557.1
AC007560.1
AC007563.2
AC007566.1
AC007599.2
AC007608.3
AC007610.4
AC007613.1
AC007620.2
AC007637.1
AC007681.1
AC007683.1
AC007684.1
AC007684.2
AC007686.3
AC007688.2
AC007731.1
AC007743.1
AC007787.2
AC007792.1
AC007823.1
AC007842.1
AC007849.1
AC007878.1
AC007906.1
AC007952.4
AC007996.1
AC008014.1
AC008026.1
AC008026.3
AC008035.1
AC008040.1
AC008079.1
AC008105.3
AC008115.3
AC008124.1
AC008147.2
AC008147.4
AC008250.2
AC008264.2
AC008267.2
AC008269.1
AC008379.1
AC008393.1
AC008429.2
AC008438.1
AC008443.3
AC008443.4
AC008467.1
AC008474.1
AC008507.1
AC008537.3
AC008555.6
AC008608.2
AC008669.1
AC008676.1
AC008677.1
AC008750.3
AC008752.4
AC008753.1
AC008764.10
AC008764.6
AC008764.8
AC008771.1
AC008781.2
AC008850.1
AC008870.2
AC008895.1
AC008906.1
AC008957.3
AC008966.1
AC008969.1
AC008982.2
AC009032.1
AC009053.1
AC009061.2
AC009065.5
AC009078.3
AC009084.1
AC009088.1
AC009093.2
AC009113.1
AC009118.3
AC009120.1
AC009120.2
AC009126.1
AC009133.1
AC009133.2
AC009148.1
AC009159.3
AC009163.7
AC009237.3
AC009244.1
AC009245.1
AC009248.2
AC009269.5
AC009283.1
AC009318.1
AC009318.2
AC009318.3
AC009362.1
AC009403.1
AC009404.1
AC009464.1
AC009506.1
AC009533.1
AC009716.2
AC009754.1
AC009779.2
AC009779.3
AC009812.1
AC009812.4
AC009927.1
AC009948.1
AC009948.2
AC009948.3
AC009951.4
AC009961.1
AC009977.1
AC009996.1
AC010095.1
AC010132.4
AC010168.2
AC010186.2
AC010186.3
AC010207.1
AC010210.1
AC010226.1
AC010245.2
AC010326.3
AC010326.4
AC010342.1
AC010343.1
AC010422.4
AC010435.1
AC010457.1
AC010460.3
AC010618.3
AC010632.2
AC010654.1
AC010677.1
AC010680.1
AC010680.2
AC010680.3
AC010680.4
AC010735.2
AC010761.1
AC010878.1
AC010889.1
AC010969.2
AC010976.2
AC010997.6
AC011005.1
AC011124.2
AC011239.1
AC011242.1
AC011287.1
AC011297.1
AC011337.1
AC011346.1
AC011379.1
AC011379.2
AC011461.1
AC011468.5
AC011477.1
AC011495.1
AC011497.2
AC011498.4
AC011498.6
AC011498.7
AC011774.1
AC011815.1
AC011912.1
AC011933.1
AC011933.2
AC011939.1
AC011939.2
AC011939.3
AC011944.2
AC011978.2
AC012020.1
AC012063.1
AC012085.1
AC012100.3
AC012146.1
AC012181.2
AC012184.3
AC012254.1
AC012291.2
AC012306.2
AC012313.1
AC012313.4
AC012313.5
AC012358.3
AC012360.3
AC012467.2
AC012510.1
AC012513.3
AC012531.1
AC012557.1
AC012615.1
AC012618.1
AC012618.3
AC012640.2
AC012640.4
AC012645.1
AC012651.1
AC012676.5
AC013394.1
AC013474.1
AC013549.4
AC013652.1
AC015712.2
AC015799.1
AC015804.1
AC015813.1
AC015813.5
AC015813.6
AC015849.4
AC015849.6
AC015871.3
AC015871.4
AC015878.1
AC015883.1
AC015909.5
AC015911.1
AC015920.1
AC015922.3
AC015967.1
AC015982.2
AC016027.2
AC016027.3
AC016065.1
AC016251.1
AC016355.1
AC016394.1
AC016405.1
AC016542.1
AC016542.2
AC016542.3
AC016582.2
AC016586.1
AC016590.2
AC016705.2
AC016717.2
AC016727.1
AC016739.1
AC016747.1
AC016831.1
AC016831.4
AC016831.5
AC016876.2
AC016949.1
AC017007.2
AC017007.3
AC017071.1
AC018445.3
AC018445.4
AC018467.1
AC018475.1
AC018521.5
AC018529.1
AC018529.3
AC018620.1
AC018628.1
AC018638.2
AC018638.4
AC018638.5
AC018638.7
AC018638.8
AC018645.3
AC018647.2
AC018690.1
AC018761.2
AC018809.2
AC018868.1
AC018926.1
AC018926.3
AC018992.1
AC019080.1
AC019131.2
AC019186.1
AC019205.1
AC019226.1
AC020612.1
AC020658.1
AC020659.1
AC020663.3
AC020687.1
AC020688.1
AC020763.4
AC020893.2
AC020904.2
AC020907.5
AC020909.2
AC020910.2
AC020910.5
AC020910.6
AC020915.2
AC020916.1
AC020917.4
AC020978.1
AC020978.6
AC020978.7
AC020978.9
AC021016.1
AC021074.1
AC021078.1
AC021087.2
AC021087.3
AC021087.4
AC021148.1
AC021231.1
AC021483.2
AC021739.2
AC021766.1
AC022007.1
AC022034.1
AC022098.1
AC022121.1
AC022149.1
AC022150.4
AC022167.2
AC022182.3
AC022211.2
AC022306.1
AC022306.2
AC022336.3
AC022400.4
AC022400.6
AC022400.7
AC022417.1
AC022467.1
AC022494.1
AC022509.3
AC022532.1
AC022558.1
AC022613.3
AC022706.1
AC022784.1
AC022784.6
AC022868.1
AC022893.1
AC022898.2
AC022916.1
AC022960.2
AC022968.1
AC023090.2
AC023157.2
AC023355.1
AC023389.2
AC023509.3
AC023512.1
AC023632.2
AC023818.1
AC023830.3
AC023906.1
AC024060.2
AC024075.1
AC024075.2
AC024257.3
AC024257.4
AC024293.1
AC024361.1
AC024568.1
AC024587.1
AC024619.4
AC024940.1
AC025031.4
AC025031.5
AC025034.1
AC025040.2
AC025048.6
AC025165.5
AC025171.1
AC025171.2
AC025171.4
AC025178.1
AC025181.2
AC025198.1
AC025263.3
AC025280.2
AC025458.1
AC025588.1
AC025594.1
AC026124.1
AC026124.2
AC026271.1
AC026304.1
AC026356.1
AC026356.2
AC026362.2
AC026367.3
AC026369.2
AC026401.3
AC026403.1
AC026410.3
AC026412.1
AC026412.2
AC026436.1
AC026462.1
AC026471.1
AC026471.4
AC026471.5
AC026700.1
AC026877.1
AC026951.1
AC026979.3
AC027020.2
AC027097.1
AC027279.1
AC027279.4
AC027287.1
AC027290.2
AC027307.2
AC027309.2
AC027313.1
AC027348.1
AC027373.1
AC027514.1
AC027544.2
AC027575.2
AC027644.1
AC027644.3
AC027682.1
AC027682.4
AC027682.6
AC027682.7
AC027796.1
AC027796.2
AC027796.4
AC027801.1
AC027801.3
AC034102.1
AC034102.5
AC034207.1
AC034236.1
AC034236.2
AC036108.1
AC036108.2
AC036108.3
AC036176.1
AC036176.2
AC036214.1
AC036214.2
AC037441.2
AC037459.2
AC040160.2
AC040169.1
AC040169.3
AC044787.1
AC044839.2
AC046134.2
AC046158.2
AC046176.1
AC048341.1
AC048341.2
AC048380.2
AC048382.5
AC048382.6
AC051619.6
AC051619.7
AC051649.2
AC051649.3
AC053503.3
AC053503.5
AC053513.2
AC053527.2
AC055716.2
AC055764.2
AC055811.4
AC055822.1
AC060780.1
AC060834.1
AC061965.2
AC063947.2
AC063961.1
AC063965.2
AC064799.1
AC064801.2
AC064807.1
AC064807.4
AC064847.1
AC067750.1
AC067852.2
AC067852.3
AC067904.2
AC067930.5
AC067942.2
AC067969.2
AC068025.2
AC068338.2
AC068338.3
AC068413.1
AC068446.1
AC068446.2
AC068473.3
AC068473.5
AC068506.1
AC068580.1
AC068700.1
AC068790.2
AC068790.3
AC068790.5
AC068790.7
AC068888.1
AC068888.2
AC068896.1
AC069079.1
AC069148.1
AC069218.1
AC069222.1
AC069224.1
AC069234.1
AC069360.1
AC069544.1
AC072039.1
AC072061.1
AC073063.1
AC073073.2
AC073136.1
AC073136.2
AC073349.1
AC073367.1
AC073389.2
AC073439.1
AC073475.1
AC073476.2
AC073487.1
AC073508.3
AC073520.1
AC073548.1
AC073569.3
AC073655.2
AC073857.1
AC073861.1
AC073896.2
AC073896.4
AC074029.3
AC074031.1
AC074032.1
AC074043.1
AC074117.1
AC074194.1
AC074212.1
AC078795.2
AC078817.1
AC078819.1
AC078846.1
AC078899.1
AC079089.1
AC079140.2
AC079174.2
AC079193.2
AC079250.1
AC079305.1
AC079322.1
AC079336.5
AC079416.2
AC079416.3
AC079449.1
AC079467.1
AC079601.2
AC079610.1
AC079776.1
AC079780.1
AC079848.1
AC079905.1
AC079915.1
AC079922.2
AC079944.2
AC080013.1
AC080023.2
AC080112.1
AC080188.2
AC083798.2
AC083799.1
AC083843.2
AC083843.3
AC083862.1
AC083873.1
AC083880.1
AC083899.1
AC084018.2
AC084036.1
AC084082.1
AC084125.2
AC084757.1
AC084783.1
AC084824.1
AC084824.3
AC084824.4
AC084824.5
AC084880.1
AC087164.1
AC087222.1
AC087276.1
AC087284.1
AC087286.4
AC087289.5
AC087294.1
AC087343.1
AC087477.2
AC087500.1
AC087501.4
AC087623.3
AC087672.1
AC087741.1
AC087752.3
AC087854.1
AC087854.2
AC087893.2
AC089998.3
AC089999.2
AC090114.1
AC090114.2
AC090114.3
AC090115.1
AC090116.1
AC090181.2
AC090181.3
AC090186.1
AC090198.1
AC090204.1
AC090220.1
AC090241.1
AC090241.2
AC090241.3
AC090281.1
AC090360.1
AC090403.1
AC090498.1
AC090515.2
AC090517.2
AC090518.1
AC090519.1
AC090559.2
AC090587.2
AC090589.1
AC090589.3
AC090607.2
AC090616.6
AC090643.1
AC090643.2
AC090739.1
AC090772.3
AC090844.2
AC090948.1
AC090971.4
AC091057.1
AC091057.3
AC091059.2
AC091078.1
AC091152.2
AC091181.1
AC091185.1
AC091271.1
AC091390.4
AC091429.1
AC091492.1
AC091544.4
AC091563.1
AC091729.3
AC091825.3
AC091925.2
AC091982.2
AC091982.3
AC092017.1
AC092045.1
AC092111.1
AC092115.1
AC092117.1
AC092117.2
AC092119.2
AC092127.1
AC092139.2
AC092164.1
AC092168.2
AC092171.4
AC092279.1
AC092279.2
AC092376.2
AC092384.2
AC092384.3
AC092440.1
AC092447.2
AC092597.1
AC092611.1
AC092651.1
AC092653.2
AC092683.1
AC092687.1
AC092718.4
AC092718.7
AC092747.2
AC092747.4
AC092809.3
AC092828.1
AC092835.1
AC092910.3
AC092944.1
AC092953.1
AC092999.1
AC093010.2
AC093014.1
AC093151.2
AC093155.1
AC093157.1
AC093227.1
AC093249.6
AC093278.2
AC093297.2
AC093323.1
AC093330.2
AC093416.2
AC093433.1
AC093484.3
AC093495.1
AC093512.1
AC093525.8
AC093535.2
AC093627.4
AC093627.5
AC093673.1
AC093677.1
AC093726.1
AC093752.1
AC093752.2
AC093788.1
AC093797.1
AC093827.3
AC093908.1
AC093909.1
AC095055.1
AC095057.3
AC096533.1
AC096564.1
AC096586.1
AC096642.1
AC096745.1
AC096921.2
AC096992.2
AC097263.1
AC097359.2
AC097376.2
AC097376.3
AC097504.1
AC097533.1
AC097634.1
AC097717.1
AC098583.1
AC098591.3
AC098850.3
AC098934.2
AC099066.2
AC099336.1
AC099336.2
AC099343.2
AC099343.3
AC099489.1
AC099506.1
AC099506.2
AC099508.1
AC099560.2
AC099654.2
AC099689.1
AC099754.1
AC099778.1
AC099792.1
AC099804.1
AC099811.1
AC099811.5
AC099850.1
AC100774.1
AC100803.2
AC100803.4
AC100810.1
AC100814.1
AC100827.2
AC100827.4
AC100847.1
AC100872.2
AC102945.2
AC102953.2
AC103591.1
AC103706.1
AC103769.1
AC103810.2
AC103853.2
AC103876.1
AC103988.1
AC104083.1
AC104117.2
AC104118.1
AC104162.1
AC104211.1
AC104237.1
AC104260.2
AC104297.1
AC104390.1
AC104447.1
AC104563.1
AC104564.1
AC104564.2
AC104564.5
AC104581.4
AC104596.1
AC104695.2
AC104758.2
AC104791.2
AC104794.3
AC104806.1
AC104806.2
AC104819.3
AC104825.1
AC104837.1
AC104964.2
AC104964.3
AC104986.1
AC104996.2
AC105020.6
AC105052.4
AC105074.1
AC105235.1
AC105339.2
AC105345.1
AC105429.1
AC105760.1
AC106760.2
AC106791.1
AC106795.1
AC106806.1
AC106820.4
AC106827.1
AC106875.1
AC106897.1
AC107027.3
AC107032.1
AC107068.1
AC107075.1
AC107375.1
AC107884.1
AC107954.1
AC107959.1
AC107983.1
AC108010.1
AC108073.1
AC108134.3
AC108449.2
AC108463.3
AC108488.1
AC108673.3
AC108693.1
AC108704.2
AC108727.1
AC108734.3
AC109326.1
AC109347.1
AC109454.2
AC109583.1
AC109587.1
AC110048.2
AC110079.1
AC110285.2
AC110749.1
AC110769.2
AC110792.3
AC110998.1
AC111152.3
AC111170.4
AC112191.2
AC112220.2
AC112229.3
AC112491.1
AC112512.1
AC112656.1
AC113133.1
AC113367.1
AC113398.1
AC113404.3
AC113935.1
AC114271.1
AC114477.1
AC114490.1
AC114491.1
AC114495.2
AC114498.2
AC114728.1
AC114763.1
AC114811.2
AC114980.1
AC115223.1
AC115837.1
AC116158.1
AC116347.1
AC116407.1
AC116407.4
AC116533.1
AC116913.1
AC117382.1
AC117386.2
AC117395.1
AC117489.1
AC117505.1
AC118344.1
AC118344.2
AC119674.1
AC120053.1
AC120114.3
AC121247.1
AC121761.1
AC121761.2
AC122718.1
AC122718.2
AC123768.2
AC123912.4
AC124016.1
AC124016.2
AC124045.1
AC124068.1
AC124068.2
AC124242.1
AC124283.5
AC124303.2
AC124312.3
AC124319.3
AC124944.2
AC124947.1
AC125238.2
AC125257.1
AC125611.2
AC125807.1
AC125807.2
AC126118.1
AC126474.2
AC126755.1
AC126773.6
AC127024.5
AC127024.8
AC127029.2
AC127070.4
AC127496.7
AC127502.1
AC127502.2
AC127537.1
AC129507.1
AC130650.2
AC130689.1
AC130895.1
AC131009.4
AC131212.2
AC131212.3
AC131235.1
AC131649.2
AC131934.1
AC132008.1
AC132008.2
AC132068.1
AC132192.2
AC132812.1
AC132872.1
AC132938.6
AC133065.3
AC133134.1
AC133435.1
AC133552.5
AC133561.1
AC134043.3
AC134349.1
AC134349.2
AC134407.2
AC134407.3
AC135050.5
AC135050.6
AC135178.3
AC135178.7
AC135279.3
AC135506.1
AC135507.1
AC135977.1
AC135983.3
AC136632.1
AC137932.2
AC138028.4
AC138123.1
AC138150.1
AC138207.4
AC138207.8
AC138356.1
AC138356.2
AC138392.1
AC138393.1
AC138393.3
AC138409.2
AC138474.1
AC138866.1
AC138932.1
AC138932.3
AC138932.5
AC138969.1
AC138969.2
AC139530.1
AC139700.1
AC139768.1
AC139795.1
AC139795.2
AC139887.1
AC139887.2
AC139887.4
AC141586.1
AC141586.5
AC142472.1
AC144521.1
AC144652.1
AC145098.2
AC145207.1
AC145207.5
AC145285.6
AC145423.3
AC146507.2
AC231533.2
AC231981.1
AC232271.1
AC233279.1
AC233982.1
AC234775.2
AC234775.3
AC234781.3
AC237221.1
AC239859.1
AC239860.1
AC241520.1
AC241585.1
AC241952.1
AC242426.2
AC243654.2
AC243919.1
AC243960.2
AC243964.4
AC244197.2
AC244197.3
AC244517.1
AC244669.2
AC245052.3
AC245060.5
AC245297.1
AC245884.8
AC246787.1
AC253536.3
ACAA1
ACAA2
ACACA
ACACB
ACAD10
ACAD11
ACAD8
ACAD9
ACADL
ACADM
ACADS
ACADSB
ACADVL
ACAN
ACAP1
ACAP2
ACAP2-IT1
ACAP3
ACAT1
ACAT2
ACBD3
ACBD4
ACBD5
ACBD6
ACCS
ACD
ACE
ACER2
ACER3
ACHE
ACIN1
ACKR1
ACKR2
ACKR3
ACLY
ACO1
ACO2
ACOT1
ACOT11
ACOT13
ACOT2
ACOT7
ACOT8
ACOT9
ACOX1
ACOX2
ACOX3
ACP1
ACP2
ACP5
ACP6
ACSF2
ACSF3
ACSL1
ACSL3
ACSL4
ACSL5
ACSL6
ACSM3
ACSM5
ACSS1
ACSS2
ACSS3
ACTA1
ACTA2
ACTA2-AS1
ACTB
ACTBP2
ACTC1
ACTG1
ACTG1P14
ACTG1P21
ACTG1P3
ACTG2
ACTL6A
ACTN1
ACTN2
ACTN3
ACTN4
ACTR10
ACTR1A
ACTR1B
ACTR2
ACTR3
ACTR3B
ACTR3C
ACTR5
ACTR6
ACTR8
ACVR1
ACVR1B
ACVR1C
ACVR2A
ACVR2B
ACVR2B-AS1
ACVRL1
ACYP1
ACYP2
ADA
ADA2
ADAL
ADAM10
ADAM15
ADAM17
ADAM19
ADAM20
ADAM20P1
ADAM22
ADAM23
ADAM28
ADAM32
ADAM33
ADAM8
ADAM9
ADAMTS1
ADAMTS10
ADAMTS12
ADAMTS13
ADAMTS15
ADAMTS17
ADAMTS19
ADAMTS19-AS1
ADAMTS2
ADAMTS3
ADAMTS4
ADAMTS5
ADAMTS6
ADAMTS7
ADAMTS7P1
ADAMTS7P4
ADAMTS8
ADAMTS9
ADAMTS9-AS2
ADAMTSL1
ADAMTSL2
ADAMTSL3
ADAMTSL4
ADAMTSL4-AS1
ADAMTSL4-AS2
ADAMTSL5
ADAP2
ADAR
ADARB1
ADAT1
ADAT2
ADCK1
ADCK2
ADCK5
ADCY1
ADCY10
ADCY10P1
ADCY2
ADCY3
ADCY4
ADCY5
ADCY6
ADCY7
ADCY9
ADCYAP1R1
ADD1
ADD2
ADD3
ADGRA2
ADGRA3
ADGRB2
ADGRB3
ADGRD1
ADGRE2
ADGRE3
ADGRE5
ADGRF2
ADGRF4
ADGRF5
ADGRG1
ADGRG2
ADGRG3
ADGRG6
ADGRL1
ADGRL2
ADGRL3
ADGRL4
ADGRV1
ADH1B
ADH1C
ADH5
ADH5P4
ADHFE1
ADI1
ADIPOQ
ADIPOR1
ADIPOR2
ADIRF
ADIRF-AS1
ADK
ADM
ADNP
ADNP2
ADO
ADORA1
ADPGK
ADPRH
ADPRHL1
ADPRM
ADPRS
ADRA1A
ADRA1B
ADRA2A
ADRA2B
ADRA2C
ADRB1
ADRB2
ADRM1
ADSL
ADSS1
ADSS2
AEBP1
AEBP2
AEN
AF001548.2
AF064858.1
AF111167.2
AF117829.1
AF127577.4
AF129075.1
AF131215.5
AF131215.6
AF165147.1
AF186996.2
AF201337.1
AF279873.1
AFAP1
AFAP1L1
AFAP1L2
AFDN
AFF1
AFF3
AFF4
AFG1L
AFG3L1P
AFG3L2
AFG3L2P1
AFMID
AFTPH
AGA
AGAP1
AGAP12P
AGAP1-IT1
AGAP2
AGAP3
AGAP4
AGAP5
AGAP6
AGAP9
AGBL1
AGBL3
AGBL5
AGER
AGFG1
AGFG2
AGGF1
AGK
AGL
AGMAT
AGMO
AGO1
AGO2
AGO3
AGO4
AGPAT1
AGPAT2
AGPAT3
AGPAT4
AGPAT5
AGPS
AGRN
AGT
AGTPBP1
AGTR1
AGTRAP
AHCTF1
AHCTF1P1
AHCY
AHCYL1
AHCYL2
AHDC1
AHI1
AHNAK
AHNAK2
AHR
AHRR
AHSA1
AHSA2P
AIDA
AIDAP1
AIDAP2
AIF1
AIF1L
AIFM1
AIFM2
AIG1
AIMP1
AIMP1P1
AIMP2
AIP
AJ003147.3
AJ009632.2
AJAP1
AJM1
AJUBA
AK1
AK2
AK3
AK3P3
AK4
AK6
AK9
AKAP1
AKAP10
AKAP11
AKAP12
AKAP13
AKAP17A
AKAP3
AKAP5
AKAP6
AKAP7
AKAP8
AKAP8L
AKAP9
AKIP1
AKIRIN1
AKIRIN2
AKNA
AKR1A1
AKR1B1
AKR1B10
AKR1B15
AKR1B1P2
AKR1B1P3
AKR1B1P7
AKR1C1
AKR1C2
AKR1C3
AKR1E2
AKR7A2
AKT1
AKT1S1
AKT2
AKT3
AKT3-IT1
AKTIP
AL008582.1
AL008628.1
AL008721.2
AL008727.1
AL008729.1
AL009174.1
AL020996.1
AL021068.1
AL021368.2
AL021578.1
AL021707.2
AL021877.1
AL021878.2
AL022311.1
AL022313.2
AL022322.1
AL022324.2
AL022328.2
AL022328.4
AL022393.1
AL022394.1
AL023806.1
AL023806.3
AL031009.1
AL031119.1
AL031282.2
AL031284.1
AL031587.5
AL031595.3
AL031666.3
AL031727.1
AL031729.1
AL031733.2
AL031772.1
AL031775.1
AL031963.3
AL033519.3
AL033543.1
AL034370.1
AL034379.1
AL034397.1
AL035071.1
AL035252.3
AL035398.1
AL035411.1
AL035456.1
AL035458.1
AL035701.1
AL049555.1
AL049697.1
AL049748.1
AL049776.1
AL049780.3
AL049795.1
AL049828.1
AL049830.1
AL049830.3
AL049840.5
AL049840.6
AL049840.7
AL049873.1
AL049874.1
AL049874.2
AL050331.1
AL050341.2
AL050343.2
AL078599.2
AL078604.2
AL078645.1
AL078645.2
AL079343.1
AL080243.2
AL080317.1
AL080317.2
AL096711.2
AL096817.1
AL109614.1
AL109615.3
AL109618.1
AL109741.2
AL109766.1
AL109811.2
AL109917.1
AL109923.1
AL109936.3
AL117190.1
AL117335.1
AL117336.2
AL117339.3
AL117342.1
AL117379.1
AL118506.1
AL118508.2
AL118516.1
AL118558.3
AL121603.2
AL121652.1
AL121672.3
AL121723.1
AL121753.2
AL121769.1
AL121832.2
AL121839.2
AL121871.1
AL121877.1
AL121929.2
AL121992.1
AL121992.3
AL122018.1
AL122020.1
AL122035.1
AL122035.2
AL132656.1
AL132656.4
AL132657.1
AL132777.1
AL132780.4
AL132855.1
AL132989.1
AL133243.2
AL133243.3
AL133243.4
AL133245.1
AL133260.1
AL133268.1
AL133338.1
AL133338.2
AL133355.1
AL133367.1
AL133406.2
AL133415.1
AL133445.2
AL135903.1
AL135905.1
AL135925.1
AL135999.1
AL136038.6
AL136115.2
AL136116.3
AL136126.1
AL136164.3
AL136295.6
AL136295.7
AL136366.1
AL136380.1
AL136981.2
AL136982.3
AL136984.1
AL137003.1
AL137060.3
AL137127.1
AL137246.1
AL137246.2
AL137782.1
AL137845.2
AL137918.1
AL138689.1
AL138724.1
AL138752.1
AL138756.1
AL138781.1
AL138785.1
AL138820.1
AL138955.1
AL138963.1
AL138963.3
AL139011.1
AL139095.2
AL139100.1
AL139174.1
AL139230.1
AL139260.1
AL139287.1
AL139317.3
AL139383.1
AL139384.1
AL139407.1
AL139421.1
AL157384.1
AL157392.3
AL157396.1
AL157871.3
AL157871.5
AL157902.2
AL158050.1
AL158070.2
AL158071.2
AL158071.4
AL158201.1
AL158206.1
AL158211.5
AL158212.3
AL158801.4
AL158801.5
AL158850.1
AL159169.2
AL160006.1
AL160191.1
AL160191.3
AL160408.2
AL161457.1
AL161457.2
AL161668.4
AL161729.1
AL161772.1
AL161787.1
AL161891.1
AL161909.1
AL162151.2
AL162171.1
AL162171.3
AL162231.2
AL162258.2
AL162274.3
AL162311.2
AL162377.1
AL162386.2
AL162390.1
AL162431.1
AL162578.1
AL162581.1
AL162586.1
AL162615.1
AL162730.1
AL353593.1
AL353622.1
AL353625.1
AL353662.1
AL353708.3
AL353743.1
AL353743.2
AL353743.3
AL353763.1
AL353763.2
AL353795.3
AL353796.1
AL353804.1
AL353898.3
AL354696.2
AL354714.2
AL354718.1
AL354740.1
AL354892.3
AL354893.1
AL354893.2
AL354920.1
AL354936.1
AL354943.1
AL354977.2
AL355001.2
AL355032.1
AL355336.1
AL355377.1
AL355377.2
AL355472.1
AL355488.1
AL355596.1
AL355615.1
AL355802.1
AL355987.4
AL356000.1
AL356019.2
AL356124.1
AL356234.1
AL356235.1
AL356273.3
AL356317.1
AL356488.3
AL356489.2
AL356512.1
AL356535.1
AL356653.1
AL356776.1
AL356801.1
AL356966.1
AL356968.2
AL357078.2
AL357140.2
AL357153.1
AL357153.2
AL357500.2
AL357515.1
AL357552.2
AL357568.1
AL358472.1
AL358942.1
AL359220.1
AL359232.1
AL359263.1
AL359504.1
AL359532.1
AL359710.1
AL359715.3
AL359878.1
AL359918.2
AL359922.3
AL360091.1
AL360091.2
AL360181.2
AL360270.2
AL365205.1
AL365217.1
AL365259.1
AL365357.1
AL365440.1
AL390039.1
AL390066.2
AL390195.2
AL390728.1
AL390728.4
AL390728.6
AL391001.1
AL391058.1
AL391095.1
AL391121.1
AL391280.2
AL391416.1
AL391422.4
AL391684.1
AL391807.1
AL391825.1
AL391834.2
AL391840.2
AL391988.1
AL442125.1
AL442128.2
AL445189.2
AL445305.1
AL445524.1
AL450326.1
AL450338.1
AL450384.2
AL450405.1
AL450998.1
AL451062.1
AL451062.2
AL451064.1
AL451064.2
AL451085.2
AL451165.2
AL499627.1
AL512625.1
AL512633.1
[truncated: 15,340 more rows]
