# Supplementary material for: Artificial‐intelligence‐driven discovery of prognostic biomarker for sarcopenia
Source: J Cachexia Sarcopenia Muscle. 2021 Oct 26;12(6):2220–30. doi: 10.1002/jcsm.12840 (PMC8718042; doi:10.1002/jcsm.12840)
Supplement: Supplementary file 3 — Data S2. Ranked Feature importance. [file JCSM-12-2220-s002.xlsx]

## Sheet: Feature importance
	Ranked Feature importance values of gene information for Sarcopenia Diagnosis
	rank	Features Name	RF	XGB	Ada	Mean
	1	H4C3	0.571546	1	0.285714	0.619087
	2	PSMA6	0.226313	0.8	0.428571	0.484961
	3	TSPY26P	0	0.0666667	1	0.355556
	4	CRHR2	0.0943	0.2	0.714286	0.336195
	5	GRTP1-AS1	1	0	0	0.333333
	6	SUMO1P3	0.961964	0	0	0.320655
	7	STAG3L3	0	0	0.857143	0.285714
	8	KAT2A	0.417378	0	0.428571	0.281983
	9	PEF1	0	0.0666667	0.714286	0.260317
	10	SMIM26	0.597457	0.133333	0	0.243597
	11	FKBP1C	0	0	0.714286	0.238095
	12	TEX261	0.708448	0	0	0.236149
	13	PFKFB4	0.205523	0.333333	0.142857	0.227238
	14	AC116913.1	0.265085	0.4	0	0.221695
	15	TBC1D8	0.0690339	0	0.571429	0.213487
	16	MYF5	0	0.333333	0.285714	0.206349
	17	TPSAB1	0.182542	0	0.428571	0.203704
	18	AC002070.1	0	0.466667	0.142857	0.203175
	19	RASSF1	0.355353	0.2	0	0.185118
	20	AC006971.1	0	0.266667	0.285714	0.184127
	21	SNX12	0.479029	0	0	0.159676
	22	ANKRD23	0	0.333333	0.142857	0.15873
	23	AC104564.5	0.0430198	0	0.428571	0.157197
	24	LINC00893	0.0430167	0	0.428571	0.157196
	25	PCK1	0	0.466667	0	0.155556
	26	CENPC	0	0.466667	0	0.155556
	27	VPS35L	0.167985	0	0.285714	0.151233
	28	EIF2B3	0.309576	0.133333	0	0.147636
	29	OSBPL8	0	0	0.428571	0.142857
	30	CNIH3	0	0	0.428571	0.142857
	31	NLGN1	0	0	0.428571	0.142857
	32	KNOP1P4	0	0	0.428571	0.142857
	33	PTOV1-AS2	0	0	0.428571	0.142857
	34	ZBTB11-AS1	0.278361	0	0.142857	0.140406
	35	C2orf92	0.3435	0.0666667	0	0.136722
	36	APLN	0.124155	0.133333	0.142857	0.133448
	37	NTRK2	0	0.4	0	0.133333
	38	LAMB3	0	0.4	0	0.133333
	39	EXOSC9	0.104365	0	0.285714	0.130026
	40	AC007613.1	0.318027	0.0666667	0	0.128231
	41	RASSF10	0.0849646	0	0.285714	0.12356
	42	DPP8	0.302155	0.0666667	0	0.122941
	43	ZNF251	0	0.0666667	0.285714	0.11746
	44	SNX24	0.133852	0.0666667	0.142857	0.114459
	45	ELOVL6	0.340267	0	0	0.113422
	46	MRPL36	0.336307	0	0	0.112102
	47	SNTG2	0.267849	0.0666667	0	0.111505
	48	FUNDC1	0	0.333333	0	0.111111
	49	SMARCD2	0.186913	0	0.142857	0.109923
	50	AC010342.1	0.329743	0	0	0.109914
	51	AC107983.1	0.0434504	0	0.285714	0.109722
	52	TSR2	0.327479	0	0	0.10916
	53	KAT6B	0.192122	0.133333	0	0.108485
	54	CLINT1	0.320869	0	0	0.106956
	55	SERPINH1	0.310284	0	0	0.103428
	56	MAPKAP1	0.302567	0	0	0.100856
	57	GPR1	0.30214	0	0	0.100713
	58	C3orf33	0.299987	0	0	0.0999957
	59	AC100827.2	0.298921	0	0	0.0996402
	60	AL645568.1	0.298683	0	0	0.0995612
	61	AC055811.4	0.298001	0	0	0.0993335
	62	FGD5-AS1	0.297499	0	0	0.0991665
	63	PRDX3	0.29722	0	0	0.0990734
	64	S100PBP	0.296018	0	0	0.0986727
	65	DYNC1LI1	0.295578	0	0	0.0985259
	66	L1CAM	0.294858	0	0	0.0982861
	67	DNAJB6	0.293886	0	0	0.0979621
	68	KLHL3	0.292694	0	0	0.0975647
	69	SETD3	0.29269	0	0	0.0975633
	70	C12orf73	0.14856	0	0.142857	0.0971389
	71	GPRC5B	0.291023	0	0	0.0970075
	72	AC007229.1	0.147368	0	0.142857	0.0967416
	73	HECTD4	0.289754	0	0	0.0965847
	74	ARHGAP19	0.286388	0	0	0.0954626
	75	FERMT3	0	0	0.285714	0.0952381
	76	PDE6D	0	0	0.285714	0.0952381
	77	FAM107A	0	0	0.285714	0.0952381
	78	NPIPB12	0	0	0.285714	0.0952381
	79	EXOSC1	0	0	0.285714	0.0952381
	80	IKZF1	0	0	0.285714	0.0952381
	81	DNM3	0	0	0.285714	0.0952381
	82	SNHG5	0	0	0.285714	0.0952381
	83	LYRM4	0	0	0.285714	0.0952381
	84	ZBTB22	0	0	0.285714	0.0952381
	85	CKMT2-AS1	0	0	0.285714	0.0952381
	86	AC104794.3	0	0	0.285714	0.0952381
	87	AC009948.2	0	0	0.285714	0.0952381
	88	IL20RB	0.284647	0	0	0.0948825
	89	AL663058.1	0.284412	0	0	0.0948039
	90	RELN	0.282922	0	0	0.0943073
	91	GPR137B	0.279726	0	0	0.0932421
	92	SRSF7	0	0.133333	0.142857	0.0920635
	93	LINC01409	0	0.133333	0.142857	0.0920635
	94	ETHE1	0.204321	0.0666667	0	0.0903291
	95	RDH16	0.268265	0	0	0.0894217
	96	ELMO1	0.267711	0	0	0.0892369
	97	AC092279.2	0.267388	0	0	0.0891292
	98	GSTZ1	0	0.266667	0	0.0888889
	99	LDHAP4	0	0.266667	0	0.0888889
	100	AKR1B15	0	0.266667	0	0.0888889
	101	PCAT19	0	0.266667	0	0.0888889
	102	AC091982.3	0	0.266667	0	0.0888889
	103	AC073476.2	0.26503	0	0	0.0883434
	104	CDK13	0.263171	0	0	0.0877237
	105	STAC	0.262585	0	0	0.0875283
	106	PCDHGA8	0.260975	0	0	0.0869917
	107	ME2	0.259524	0	0	0.0865079
	108	SNORA38B	0.192707	0.0666667	0	0.0864579
	109	CEP89	0.258788	0	0	0.0862627
	110	DOK4	0.123395	0.133333	0	0.0855761
	111	PPM1H	0.109496	0	0.142857	0.0841176
	112	USP10	0.252123	0	0	0.084041
	113	UGDH	0.251674	0	0	0.0838914
	114	OSR1	0.251503	0	0	0.0838345
	115	TRMT1L	0.108607	0	0.142857	0.0838214
	116	DYNC2H1	0.251412	0	0	0.083804
	117	LINC02308	0.250355	0	0	0.0834515
	118	MAP6D1	0.246221	0	0	0.0820737
	119	AC091059.2	0.24545	0	0	0.0818166
	120	ASB1	0.24278	0	0	0.0809266
	121	HMGN3	0.242368	0	0	0.0807892
	122	UBAP1L	0.2383	0	0	0.0794335
	123	NDUFA6	0.237091	0	0	0.0790305
	124	UTP6	0.23635	0	0	0.0787832
	125	TMEM255A	0.23388	0	0	0.0779599
	126	TRAPPC10	0.233388	0	0	0.077796
	127	ADAMTS9-AS2	0.232514	0	0	0.0775048
	128	RBMS2P1	0.0887295	0	0.142857	0.0771955
	129	SP4	0.230179	0	0	0.0767263
	130	LTO1	0.229551	0	0	0.0765169
	131	CHCHD2	0.229471	0	0	0.0764903
	132	COPS8P2	0.228289	0	0	0.0760963
	133	ANKS3	0.228124	0	0	0.0760413
	134	GTF2F2	0.227672	0	0	0.0758907
	135	TAGLN	0.227437	0	0	0.0758122
	136	PHRF1	0.224913	0	0	0.074971
	137	ECPAS	0.22412	0	0	0.0747067
	138	NSUN5P1	0.223194	0	0	0.074398
	139	CFAP44	0.22311	0	0	0.0743701
	140	LEO1	0.0797018	0	0.142857	0.0741863
	141	ACKR3	0.221936	0	0	0.0739786
	142	SCYL3	0.150254	0.0666667	0	0.0723068
	143	ACKR1	0.214154	0	0	0.0713846
	144	GPRIN3	0.213043	0	0	0.0710144
	145	RNF220	0.211018	0	0	0.0703392
	146	ADA2	0	0.0666667	0.142857	0.0698413
	147	RBP4	0	0.0666667	0.142857	0.0698413
	148	LRRN3	0	0.0666667	0.142857	0.0698413
	149	MYADML2	0	0.0666667	0.142857	0.0698413
	150	CCDC28B	0.208071	0	0	0.0693571
	151	RRP8	0.140996	0.0666667	0	0.0692208
	152	GOT2P3	0.207128	0	0	0.0690426
	153	ITGB3BP	0.0612508	0	0.142857	0.068036
	154	PFDN5	0.203508	0	0	0.0678361
	155	GMDS	0	0.2	0	0.0666667
	156	CACNG8	0	0.2	0	0.0666667
	157	CYB5A	0	0.2	0	0.0666667
	158	P2RY2	0	0.2	0	0.0666667
	159	GNB1L	0	0.2	0	0.0666667
	160	CCDC167	0	0.2	0	0.0666667
	161	SDAD1P1	0	0.2	0	0.0666667
	162	AC125238.2	0.0564603	0	0.142857	0.0664392
	163	TDRKH	0.0559951	0	0.142857	0.0662841
	164	STAT2	0.0653328	0.133333	0	0.0662221
	165	ZNF707	0.198366	0	0	0.0661221
	166	DDX39A	0.197376	0	0	0.0657919
	167	ITGB4	0.194975	0	0	0.0649915
	168	SPIN1	0.19256	0	0	0.0641868
	169	ZNF782	0.192107	0	0	0.0640356
	170	FAM71F2	0.192038	0	0	0.0640125
	171	BCLAF3	0.191616	0	0	0.0638721
	172	ZNF845	0.191282	0	0	0.0637607
	173	CMAHP	0.187855	0	0	0.0626183
	174	KPNA3	0.187635	0	0	0.0625451
	175	EDIL3	0.186256	0	0	0.0620855
	176	CAB39	0.0428902	0	0.142857	0.0619158
	177	SEPTIN8	0.183721	0	0	0.0612404
	178	MTCO2P2	0.18302	0	0	0.0610066
	179	PAPPA	0.182901	0	0	0.0609671
	180	TATDN2	0.182476	0	0	0.0608254
	181	ZNF597	0.179046	0	0	0.0596819
	182	OTUD6B-AS1	0.178942	0	0	0.0596475
	183	CTXN3	0.177645	0	0	0.0592149
	184	NDUFA8	0.176967	0	0	0.0589891
	185	CAV1	0.176765	0	0	0.0589217
	186	RN7SL130P	0.10938	0.0666667	0	0.0586823
	187	ADH1C	0.17381	0	0	0.0579368
	188	HCCS	0.172632	0	0	0.0575441
	189	SPTB	0.172023	0	0	0.057341
	190	KLRD1	0.171735	0	0	0.0572448
	191	RPL3P2	0.170375	0	0	0.0567915
	192	CDCA4	0.10187	0.0666667	0	0.056179
	193	PEBP4	0.168096	0	0	0.0560318
	194	WDR73	0.167799	0	0	0.0559331
	195	GNL3L	0.167656	0	0	0.0558854
	196	SLC7A7	0.166457	0	0	0.0554855
	197	RPA3	0.164344	0	0	0.0547815
	198	RAB5C	0.164168	0	0	0.0547225
	199	PLEKHG4	0.0210551	0	0.142857	0.0546374
	200	COX20	0.163395	0	0	0.054465
	201	FRMPD1	0.163302	0	0	0.054434
	202	FBXL19	0.162182	0	0	0.0540605
	203	BPHL	0.160264	0	0	0.0534213
	204	ENTR1	0.160196	0	0	0.0533987
	205	PAG1	0.160137	0	0	0.053379
	206	HNRNPA0	0.159759	0	0	0.0532532
	207	COX11P1	0.159155	0	0	0.0530518
	208	OSBPL1A	0.158676	0	0	0.0528921
	209	RETSAT	0.158599	0	0	0.0528663
	210	NCKAP5	0.157167	0	0	0.0523892
	211	ASB15-AS1	0.15638	0	0	0.0521266
	212	MRPL33	0.155767	0	0	0.0519224
	213	MSX1	0.155146	0	0	0.0517152
	214	NOC4L	0.155144	0	0	0.0517148
	215	TMEM117	0.153504	0	0	0.0511679
	216	NAGK	0.153229	0	0	0.0510763
	217	AC005921.3	0.15278	0	0	0.0509268
	218	BCL2L2	0.152608	0	0	0.0508693
	219	PACRGL	0.15249	0	0	0.05083
	220	PAIP1	0.152096	0	0	0.0506986
	221	NPIPA1	0.151872	0	0	0.050624
	222	BDH2P1	0.151771	0	0	0.0505903
	223	PLK1	0.151497	0	0	0.0504991
	224	CLASP2	0.151181	0	0	0.0503938
	225	IVNS1ABP	0.151106	0	0	0.0503686
	226	DLGAP4	0.150603	0	0	0.0502009
	227	RPS15AP38	0.150198	0	0	0.0500661
	228	GPCPD1	0.150038	0	0	0.0500126
	229	ENOPH1	0.149549	0	0	0.0498495
	230	AC078817.1	0.149312	0	0	0.0497708
	231	ABCB10	0.148059	0	0	0.0493529
	232	HDLBP	0.147372	0	0	0.049124
	233	IQSEC3	0.147153	0	0	0.0490509
	234	PKP1	0.146388	0	0	0.048796
	235	DCLRE1B	0.146033	0	0	0.0486778
	236	C19orf48	0.145959	0	0	0.048653
	237	HOMER3-AS1	0.145645	0	0	0.0485485
	238	AL365217.1	0.145626	0	0	0.048542
	239	RNVU1-28	0.143874	0	0	0.0479581
	240	ZNF252P	0.14374	0	0	0.0479134
	241	TAS2R3	0.143735	0	0	0.0479116
	242	TUBB	0.143712	0	0	0.0479039
	243	ZIC1	0.143358	0	0	0.0477861
	244	PAFAH1B1	0	0	0.142857	0.047619
	245	SYPL1	0	0	0.142857	0.047619
	246	TYROBP	0	0	0.142857	0.047619
	247	NTN1	0	0	0.142857	0.047619
	248	ACHE	0	0	0.142857	0.047619
	249	DZANK1	0	0	0.142857	0.047619
	250	OSGEP	0	0	0.142857	0.047619
	251	HMGXB4	0	0	0.142857	0.047619
	252	BMF	0	0	0.142857	0.047619
	253	LHX6	0	0	0.142857	0.047619
	254	FUBP3	0	0	0.142857	0.047619
	255	PTPN6	0	0	0.142857	0.047619
	256	DPYSL3	0	0	0.142857	0.047619
	257	SRM	0	0	0.142857	0.047619
	258	HOXA7	0	0	0.142857	0.047619
	259	RAMP3	0	0	0.142857	0.047619
	260	GRK4	0	0	0.142857	0.047619
	261	CHSY1	0	0	0.142857	0.047619
	262	KLHL36	0	0	0.142857	0.047619
	263	PIM1	0	0	0.142857	0.047619
	264	KLRG1	0	0	0.142857	0.047619
	265	TARBP2	0	0	0.142857	0.047619
	266	IRF8	0	0	0.142857	0.047619
	267	NOB1	0	0	0.142857	0.047619
	268	CYP4B1	0	0	0.142857	0.047619
	269	NVL	0	0	0.142857	0.047619
	270	TATDN1	0	0	0.142857	0.047619
	271	FRG1BP	0	0	0.142857	0.047619
	272	FAM124A	0	0	0.142857	0.047619
	273	SFXN2	0	0	0.142857	0.047619
	274	SLC6A1	0	0	0.142857	0.047619
	275	PDE9A	0	0	0.142857	0.047619
	276	GAB3	0	0	0.142857	0.047619
	277	PCYT1A	0	0	0.142857	0.047619
	278	CXCL16	0	0	0.142857	0.047619
	279	PPBP	0	0	0.142857	0.047619
	280	NT5DC2	0	0	0.142857	0.047619
	281	RNASEH1	0	0	0.142857	0.047619
	282	ZNF738	0	0	0.142857	0.047619
	283	MST1	0	0	0.142857	0.047619
	284	MARCKSL1	0	0	0.142857	0.047619
	285	POLD4	0	0	0.142857	0.047619
	286	PARD6G	0	0	0.142857	0.047619
	287	CLK3	0	0	0.142857	0.047619
	288	SERTAD2	0	0	0.142857	0.047619
	289	SRL	0	0	0.142857	0.047619
	290	POLR1D	0	0	0.142857	0.047619
	291	EFCAB6	0	0	0.142857	0.047619
	292	NWD1	0	0	0.142857	0.047619
	293	MAOA	0	0	0.142857	0.047619
	294	DDI2	0	0	0.142857	0.047619
	295	PLCG2	0	0	0.142857	0.047619
	296	CNGA1	0	0	0.142857	0.047619
	297	WDHD1	0	0	0.142857	0.047619
	298	HLA-DRA	0	0	0.142857	0.047619
	299	DOK6	0	0	0.142857	0.047619
	300	GNRHR2	0	0	0.142857	0.047619
	301	RPL7P22	0	0	0.142857	0.047619
	302	ACVR2B-AS1	0	0	0.142857	0.047619
	303	RPL5P4	0	0	0.142857	0.047619
	304	SNHG7	0	0	0.142857	0.047619
	305	AC139887.1	0	0	0.142857	0.047619
	306	MUC20-OT1	0	0	0.142857	0.047619
	307	ACTN3	0	0	0.142857	0.047619
	308	AC104825.1	0	0	0.142857	0.047619
	309	AC016705.2	0	0	0.142857	0.047619
	310	UBBP4	0	0	0.142857	0.047619
	311	AP005329.1	0	0	0.142857	0.047619
	312	TPMTP1	0	0	0.142857	0.047619
	313	MTRNR2L12	0	0	0.142857	0.047619
	314	AC012100.3	0	0	0.142857	0.047619
	315	AC009078.3	0	0	0.142857	0.047619
	316	SMARCA1	0.141428	0	0	0.0471428
	317	POLR3H	0.140822	0	0	0.0469408
	318	CMSS1	0.140663	0	0	0.0468876
	319	WTAP	0.139758	0	0	0.046586
	320	CCNJ	0.139162	0	0	0.0463872
	321	SPIRE1	0.139114	0	0	0.0463715
	322	PLIN4	0.13827	0	0	0.0460901
	323	MAP7D1	0.137423	0	0	0.0458076
	324	RC3H1	0.137072	0	0	0.0456906
	325	SEC23B	0.136931	0	0	0.0456436
	326	CCNL2	0.136425	0	0	0.0454749
	327	EEF2K	0.136017	0	0	0.0453389
	328	RNGTT	0.135212	0	0	0.0450706
	329	KDM7A-DT	0.134562	0	0	0.044854
	330	DOK2	0.134014	0	0	0.0446712
	331	SAMD8	0.133812	0	0	0.0446039
	332	NCAPG2	0.133602	0	0	0.044534
	333	P3H4	0.133539	0	0	0.044513
	334	ZNF219	0.133352	0	0	0.0444507
	335	CTNS	0	0.133333	0	0.0444444
	336	ATG5	0	0.133333	0	0.0444444
	337	TM9SF1	0	0.133333	0	0.0444444
	338	NAA50	0	0.133333	0	0.0444444
	339	SLC46A3	0	0.133333	0	0.0444444
	340	BSCL2	0	0.133333	0	0.0444444
	341	GPR160	0	0.133333	0	0.0444444
	342	TMEM17	0	0.133333	0	0.0444444
	343	MYO1C	0	0.133333	0	0.0444444
	344	ST13P15	0.133216	0	0	0.0444053
	345	MPDZ	0.133199	0	0	0.0443997
	346	AC012313.4	0.132925	0	0	0.0443085
	347	SETD7	0.132838	0	0	0.0442795
	348	LRRK2-DT	0.13276	0	0	0.0442533
	349	AC011498.6	0.132755	0	0	0.0442518
	350	POLD1	0.132485	0	0	0.0441617
	351	RAB7A	0.132077	0	0	0.0440257
	352	ABHD8	0.132062	0	0	0.0440208
	353	TXNDC5	0.13187	0	0	0.0439566
	354	BUD31	0.131678	0	0	0.0438928
	355	HNRNPAB	0.131462	0	0	0.0438206
	356	MAGED2	0.130657	0	0	0.0435523
	357	IDE	0.0639463	0.0666667	0	0.0435377
	358	ZNF697	0.130589	0	0	0.0435297
	359	MYO7B	0.13054	0	0	0.0435132
	360	HSF2	0.130122	0	0	0.043374
	361	DCUN1D1	0.129966	0	0	0.0433219
	362	FADD	0.129703	0	0	0.0432344
	363	AP001429.1	0.129575	0	0	0.0431916
	364	OCRL	0.129247	0	0	0.0430823
	365	DEK	0.129181	0	0	0.0430603
	366	CAPRIN2	0.128617	0	0	0.0428722
	367	TUT4	0.128529	0	0	0.0428432
	368	SCML2	0.127882	0	0	0.0426272
	369	TRIM27	0.127839	0	0	0.0426131
	370	SZRD1	0.127688	0	0	0.0425628
	371	RBM14-RBM4	0.127495	0	0	0.0424983
	372	ARHGAP6	0.12724	0	0	0.0424132
	373	PAX3	0.12704	0	0	0.0423466
	374	ZNF205	0.126766	0	0	0.0422555
	375	CDK17	0.126406	0	0	0.0421352
	376	TMSB10	0.126332	0	0	0.0421105
	377	CYGB	0.12617	0	0	0.0420567
	378	SNORA53	0.126059	0	0	0.0420196
	379	CLPP	0.125895	0	0	0.041965
	380	CIBAR1	0.125817	0	0	0.0419389
	381	NSRP1	0.125761	0	0	0.0419202
	382	SUGCT	0.125575	0	0	0.0418585
	383	PSMC1	0.125076	0	0	0.041692
	384	CBR3	0.124915	0	0	0.0416385
	385	STARD8	0.124744	0	0	0.0415812
	386	KIAA0895L	0.124663	0	0	0.0415545
	387	SMARCE1	0.122549	0	0	0.0408496
	388	WDR59	0.121946	0	0	0.0406487
	389	AC018647.2	0.121438	0	0	0.0404794
	390	ZNF282	0.120611	0	0	0.0402038
	391	NUMA1	0.11996	0	0	0.0399868
	392	PTPRU	0.119907	0	0	0.0399691
	393	EMP3	0.119559	0	0	0.0398531
	394	PTGDR	0.118917	0	0	0.0396389
	395	HNRNPUL2	0.117878	0	0	0.0392926
	396	LZIC	0.117839	0	0	0.0392796
	397	ASPRV1	0.117447	0	0	0.0391491
	398	MED27	0.116661	0	0	0.038887
	399	AF129075.1	0.116224	0	0	0.0387412
	400	SMIM10	0.1156	0	0	0.0385335
	401	C19orf18	0.114944	0	0	0.0383147
	402	AL731571.1	0.114467	0	0	0.0381555
	403	PDP2	0.11444	0	0	0.0381467
	404	RBM26	0.114257	0	0	0.0380857
	405	RPS2P55	0.114223	0	0	0.0380744
	406	AC024619.4	0.114071	0	0	0.0380237
	407	THY1	0.11383	0	0	0.0379433
	408	CYP51A1	0.113604	0	0	0.0378681
	409	ZNF880	0.112519	0	0	0.0375065
	410	AC005255.1	0.112289	0	0	0.0374297
	411	SLC12A2	0.112007	0	0	0.0373357
	412	FDPS	0.111905	0	0	0.0373015
	413	RPL5P34	0.111687	0	0	0.0372289
	414	PARP1P1	0.11161	0	0	0.0372032
	415	AC137932.2	0.110838	0	0	0.0369458
	416	AR	0.110636	0	0	0.0368786
	417	PDPR	0.110389	0	0	0.0367963
	418	C14orf93	0.108698	0	0	0.0362325
	419	MRPL42	0.108638	0	0	0.0362127
	420	NME3	0.108343	0	0	0.0361143
	421	DCBLD1	0.108231	0	0	0.0360768
	422	CHPF	0.108106	0	0	0.0360352
	423	STX3	0.107983	0	0	0.0359944
	424	PKD1P6	0.107371	0	0	0.0357904
	425	ISOC2	0.107191	0	0	0.0357304
	426	DERL1	0.106833	0	0	0.035611
	427	PGBD2	0.106307	0	0	0.0354358
	428	CACNG1	0.105994	0	0	0.0353313
	429	WRAP53	0.105911	0	0	0.0353035
	430	TCIM	0.105555	0	0	0.035185
	431	RPAP3	0.105418	0	0	0.0351394
	432	PLEKHA7	0.105183	0	0	0.0350609
	433	KRBA2	0.10489	0	0	0.0349632
	434	DMWD	0.104777	0	0	0.0349256
	435	MIER3	0.104201	0	0	0.0347335
	436	DNASE1	0.104139	0	0	0.0347129
	437	RPP25L	0.104069	0	0	0.0346896
	438	COL4A1	0.10387	0	0	0.0346232
	439	LINC01697	0.103442	0	0	0.0344807
	440	ERO1A	0.103151	0	0	0.0343837
	441	PRCC	0.103148	0	0	0.0343825
	442	PAN3-AS1	0.103078	0	0	0.0343593
	443	VARS1	0.102829	0	0	0.0342763
	444	FAM114A2	0.102329	0	0	0.0341095
	445	COMMD1	0.102196	0	0	0.0340654
	446	UBXN11	0.102141	0	0	0.0340471
	447	YBX3	0.101904	0	0	0.033968
	448	AC090114.3	0.101644	0	0	0.0338814
	449	CLEC1A	0.101516	0	0	0.0338388
	450	GALC	0.101161	0	0	0.0337203
	451	AC233279.1	0.100942	0	0	0.0336474
	452	IDNK	0.100545	0	0	0.0335151
	453	NAP1L5	0.100456	0	0	0.0334853
	454	GAS6-DT	0.100252	0	0	0.0334172
	455	FTH1P2	0.100126	0	0	0.0333754
	456	CHMP4B	0.0996031	0	0	0.033201
	457	HIGD1A	0.0985257	0	0	0.0328419
	458	TIMM23B-AGAP6	0.0984829	0	0	0.0328276
	459	AC114491.1	0.098223	0	0	0.032741
	460	C12orf43	0.0982225	0	0	0.0327408
	461	HSPA1B	0.098191	0	0	0.0327303
	462	FAM220A	0.0968798	0	0	0.0322933
	463	PLAAT1	0.0962046	0	0	0.0320682
	464	ZNF398	0.0961552	0	0	0.0320517
	465	CIZ1	0.0959916	0	0	0.0319972
	466	ATRN	0.0959727	0	0	0.0319909
	467	ACACB	0.0957118	0	0	0.0319039
	468	NCOA4	0.0954122	0	0	0.0318041
	469	PDCL3P5	0.094647	0	0	0.031549
	470	LLPH	0.0940741	0	0	0.031358
	471	KMT5C	0.0938728	0	0	0.0312909
	472	ZNF846	0.0929449	0	0	0.0309816
	473	CCR1	0.0929192	0	0	0.0309731
	474	EEFSEC	0.0928327	0	0	0.0309442
	475	ZNF335	0.0921859	0	0	0.0307286
	476	EIF5AP4	0.092146	0	0	0.0307153
	477	TOB2	0.0918259	0	0	0.0306086
	478	TUBB2B	0.0914613	0	0	0.0304871
	479	JTB	0.0909252	0	0	0.0303084
	480	SLC37A1	0.0906512	0	0	0.0302171
	481	AL132657.1	0.0906138	0	0	0.0302046
	482	PCF11	0.0904269	0	0	0.0301423
	483	CMTM4	0.0896469	0	0	0.0298823
	484	PRSS46P	0.0891012	0	0	0.0297004
	485	LYSMD4	0.0889316	0	0	0.0296439
	486	PSMA6P1	0.0220499	0.0666667	0	0.0295722
	487	TRIB1	0.0881224	0	0	0.0293741
	488	HSPE1P4	0.0878662	0	0	0.0292887
	489	SLC27A4	0.0875722	0	0	0.0291907
	490	PPARA	0.0874686	0	0	0.0291562
	491	SARNP	0.0871102	0	0	0.0290367
	492	WWC2	0.0869513	0	0	0.0289838
	493	ZNF460-AS1	0.0868242	0	0	0.0289414
	494	AKR1C3	0.0866951	0	0	0.0288984
	495	RMDN1	0.0864829	0	0	0.0288276
	496	AC064807.4	0.0863662	0	0	0.0287887
	497	SLC5A6	0.086324	0	0	0.0287747
	498	PTPN22	0.0862798	0	0	0.0287599
	499	MTX3	0.0862798	0	0	0.0287599
	500	UVRAG	0.0856781	0	0	0.0285594
	501	IFT81	0.0852173	0	0	0.0284058
	502	THRB-AS1	0.0845936	0	0	0.0281979
	503	PPP1R12C	0.0845171	0	0	0.0281724
	504	METTL17	0.0843702	0	0	0.0281234
	505	ATP8B1	0.0843416	0	0	0.0281139
	506	ALG3	0.0843047	0	0	0.0281016
	507	ZNF419	0.0842745	0	0	0.0280915
	508	HEATR5A	0.0840828	0	0	0.0280276
	509	BCAP31P2	0.0839577	0	0	0.0279859
	510	PTMA	0.0839492	0	0	0.0279831
	511	AC005785.2	0.0837839	0	0	0.027928
	512	AC016727.1	0.0837321	0	0	0.0279107
	513	CARD6	0.0836913	0	0	0.0278971
	514	SPAG1	0.0836871	0	0	0.0278957
	515	GBX1	0.0836577	0	0	0.0278859
	516	EIF1B	0.083648	0	0	0.0278827
	517	FLYWCH1	0.083517	0	0	0.027839
	518	MCM6	0.0832611	0	0	0.0277537
	519	PRKAB2	0.0831617	0	0	0.0277206
	520	THAP2	0.0831407	0	0	0.0277136
	521	WDFY1	0.082438	0	0	0.0274793
	522	PDHX	0.0824274	0	0	0.0274758
	523	UBL4A	0.0820975	0	0	0.0273658
	524	BZW2	0.0820617	0	0	0.0273539
	525	ATG101	0.0819496	0	0	0.0273165
	526	PDXDC2P-NPIPB14P	0.0818849	0	0	0.027295
	527	RPL10AP2	0.0815634	0	0	0.0271878
	528	HCG11	0.0812051	0	0	0.0270684
	529	NKAIN1	0.0807336	0	0	0.0269112
	530	GZF1	0.0806564	0	0	0.0268855
	531	LINC00852	0.0806222	0	0	0.0268741
	532	MED22	0.080619	0	0	0.026873
	533	FGF1	0.0804449	0	0	0.026815
	534	RHOF	0.0802024	0	0	0.0267341
	535	CEACAM1	0.080087	0	0	0.0266957
	536	AGO1	0.0799504	0	0	0.0266501
	537	HEXIM1	0.0797709	0	0	0.0265903
	538	MPEG1	0.0793443	0	0	0.0264481
	539	ABR	0.0792304	0	0	0.0264101
	540	LACTB2	0.0791571	0	0	0.0263857
	541	IPPK	0.0787901	0	0	0.0262634
	542	SPARC	0.0784634	0	0	0.0261545
	543	HOXC-AS1	0.0781878	0	0	0.0260626
	544	CDK6	0.0776539	0	0	0.0258846
	545	ATG3	0.0774651	0	0	0.0258217
	546	SDHCP4	0.0770295	0	0	0.0256765
	547	S1PR3	0.0768824	0	0	0.0256275
	548	HEG1	0.0768554	0	0	0.0256185
	549	AP002761.4	0.0756191	0	0	0.0252064
	550	KDM4A	0.0753045	0	0	0.0251015
	551	PSMB1	0.0753042	0	0	0.0251014
	552	AP002784.2	0.0751617	0	0	0.0250539
	553	HNRNPH2	0.0747705	0	0	0.0249235
	554	CALM1	0.0746304	0	0	0.0248768
	555	PITX1	0.0744681	0	0	0.0248227
	556	ZNF385C	0.0744644	0	0	0.0248215
	557	PPP3R1	0.0739523	0	0	0.0246508
	558	HTRA1	0.0739043	0	0	0.0246348
	559	MIR22HG	0.0738241	0	0	0.024608
	560	DTX2P1	0.0726769	0	0	0.0242256
	561	CPNE1	0.0726385	0	0	0.0242128
	562	RHOG	0.0725813	0	0	0.0241938
	563	AC133435.1	0.0709776	0	0	0.0236592
	564	MZF1-AS1	0.0708287	0	0	0.0236096
	565	AC008115.3	0.0700421	0	0	0.0233474
	566	MAU2	0.0696177	0	0	0.0232059
	567	PSMG4	0.0695398	0	0	0.0231799
	568	BMPR1AP2	0.0693753	0	0	0.0231251
	569	ARL4D	0.0691494	0	0	0.0230498
	570	C9orf85	0.0682789	0	0	0.0227596
	571	PITPNA-AS1	0.0680236	0	0	0.0226745
	572	RBM8A	0.0674295	0	0	0.0224765
	573	CRELD2	0.0668978	0	0	0.0222993
	574	NPL	0.0667939	0	0	0.0222646
	575	STPG1	0	0.0666667	0	0.0222222
	576	BAD	0	0.0666667	0	0.0222222
	577	CFLAR	0	0.0666667	0	0.0222222
	578	KDM1A	0	0.0666667	0	0.0222222
	579	CAMKK1	0	0.0666667	0	0.0222222
	580	BAIAP2L1	0	0.0666667	0	0.0222222
	581	PROM1	0	0.0666667	0	0.0222222
	582	TRAF3IP3	0	0.0666667	0	0.0222222
	583	MKS1	0	0.0666667	0	0.0222222
	584	COX15	0	0.0666667	0	0.0222222
	585	SLC39A9	0	0.0666667	0	0.0222222
	586	SARS1	0	0.0666667	0	0.0222222
	587	SH3YL1	0	0.0666667	0	0.0222222
	588	LCP2	0	0.0666667	0	0.0222222
	589	ATP6V1H	0	0.0666667	0	0.0222222
	590	MPPED2	0	0.0666667	0	0.0222222
	591	REEP1	0	0.0666667	0	0.0222222
	592	NDST1	0	0.0666667	0	0.0222222
	593	MYDGF	0	0.0666667	0	0.0222222
	594	TIPIN	0	0.0666667	0	0.0222222
	595	SMOX	0	0.0666667	0	0.0222222
	596	LZTS3	0	0.0666667	0	0.0222222
	597	RBBP9	0	0.0666667	0	0.0222222
	598	TPTEP1	0	0.0666667	0	0.0222222
	599	PNN	0	0.0666667	0	0.0222222
	600	KATNAL1	0	0.0666667	0	0.0222222
	601	PLA2G4C	0	0.0666667	0	0.0222222
	602	PIGL	0	0.0666667	0	0.0222222
	603	NUP98	0	0.0666667	0	0.0222222
	604	TMCO6	0	0.0666667	0	0.0222222
	605	ST8SIA4	0	0.0666667	0	0.0222222
	606	SSX2IP	0	0.0666667	0	0.0222222
	607	EEF2KMT	0	0.0666667	0	0.0222222
	608	TMEM54	0	0.0666667	0	0.0222222
	609	TUBA1B	0	0.0666667	0	0.0222222
	610	METTL8	0	0.0666667	0	0.0222222
	611	AHDC1	0	0.0666667	0	0.0222222
	612	SAT1	0	0.0666667	0	0.0222222
	613	PPFIA1	0	0.0666667	0	0.0222222
	614	NPHP4	0	0.0666667	0	0.0222222
	615	ZC3H10	0	0.0666667	0	0.0222222
	616	AOAH	0	0.0666667	0	0.0222222
	617	ALDH1B1	0	0.0666667	0	0.0222222
	618	CHRNA1	0	0.0666667	0	0.0222222
	619	CCDC40	0	0.0666667	0	0.0222222
	620	TTC13	0	0.0666667	0	0.0222222
	621	RETREG2	0	0.0666667	0	0.0222222
	622	WASH2P	0	0.0666667	0	0.0222222
	623	ZNF92	0	0.0666667	0	0.0222222
	624	FAM171A1	0	0.0666667	0	0.0222222
	625	C11orf49	0	0.0666667	0	0.0222222
	626	DYNC1I1	0	0.0666667	0	0.0222222
	627	IL17RC	0	0.0666667	0	0.0222222
	628	RFT1	0	0.0666667	0	0.0222222
	629	ARHGAP42	0	0.0666667	0	0.0222222
	630	TEF	0	0.0666667	0	0.0222222
	631	SLC49A3	0	0.0666667	0	0.0222222
	632	ZNF354A	0	0.0666667	0	0.0222222
	633	NRG4	0	0.0666667	0	0.0222222
	634	HARS1	0	0.0666667	0	0.0222222
	635	KCND3	0	0.0666667	0	0.0222222
	636	TNFRSF10D	0	0.0666667	0	0.0222222
	637	AP000769.1	0	0.0666667	0	0.0222222
	638	DEAF1	0	0.0666667	0	0.0222222
	639	RPH3AL	0	0.0666667	0	0.0222222
	640	TLCD2	0	0.0666667	0	0.0222222
	641	KANK2	0	0.0666667	0	0.0222222
	642	SMURF1	0	0.0666667	0	0.0222222
	643	AL008729.1	0	0.0666667	0	0.0222222
	644	TMEM242	0	0.0666667	0	0.0222222
	645	RPS29P3	0	0.0666667	0	0.0222222
	646	NAMPTP1	0	0.0666667	0	0.0222222
	647	AL360181.2	0	0.0666667	0	0.0222222
	648	ZNF324B	0	0.0666667	0	0.0222222
	649	TRMT9B	0	0.0666667	0	0.0222222
	650	UBE2HP1	0	0.0666667	0	0.0222222
	651	AL138781.1	0	0.0666667	0	0.0222222
	652	GPR179	0	0.0666667	0	0.0222222
	653	TOP3A	0.0658805	0	0	0.0219602
	654	TCEAL7	0.0658408	0	0	0.0219469
	655	AL592293.2	0.065458	0	0	0.0218193
	656	ATP6V1D	0.0653758	0	0	0.0217919
	657	MYOM2	0.0648968	0	0	0.0216323
	658	AC011495.1	0.0648903	0	0	0.0216301
	659	TRIM50	0.0647194	0	0	0.0215731
	660	MGP	0.064707	0	0	0.021569
	661	ECT2	0.0646853	0	0	0.0215618
	662	ZCCHC4	0.0645697	0	0	0.0215232
	663	AL356124.1	0.0644661	0	0	0.0214887
	664	CDC42P6	0.0643397	0	0	0.0214466
	665	AC145207.5	0.0643252	0	0	0.0214417
	666	AC243919.1	0.0642963	0	0	0.0214321
	667	EDF1	0.0642287	0	0	0.0214096
	668	ATP7B	0.0641886	0	0	0.0213962
	669	FAM184A	0.0640435	0	0	0.0213478
	670	MRPL38	0.0640131	0	0	0.0213377
	671	MARCKS	0.0639022	0	0	0.0213007
	672	CCAR2	0.0638531	0	0	0.0212844
	673	ETFA	0.0638516	0	0	0.0212839
	674	C2orf27A	0.0638285	0	0	0.0212762
	675	AMT	0.0636589	0	0	0.0212196
	676	RER1	0.0635303	0	0	0.0211768
	677	PSMB2	0.0633712	0	0	0.0211237
	678	DEPDC5	0.0633701	0	0	0.0211234
	679	HTR2A	0.063071	0	0	0.0210237
	680	NPTN-IT1	0.0629902	0	0	0.0209967
	681	WNT4	0.0626648	0	0	0.0208883
	682	NSF	0.0626348	0	0	0.0208783
	683	TRMT13	0.0622281	0	0	0.0207427
	684	TIFA	0.0620129	0	0	0.020671
	685	TMBIM6	0.0618729	0	0	0.0206243
	686	DDX19B	0.0615752	0	0	0.0205251
	687	BTG2	0.0608901	0	0	0.0202967
	688	H6PD	0.060352	0	0	0.0201173
	689	RORC	0.059863	0	0	0.0199543
	690	PTGR1	0.0598426	0	0	0.0199475
	691	DKK3	0.0598392	0	0	0.0199464
	692	DCTN4	0.0597964	0	0	0.0199321
	693	GPD2	0.0592596	0	0	0.0197532
	694	SQSTM1	0.0592257	0	0	0.0197419
	695	ZNF213	0.0582874	0	0	0.0194291
	696	AC092835.1	0.0579356	0	0	0.0193119
	697	ADGRL3	0.057087	0	0	0.019029
	698	TMEM106A	0.055788	0	0	0.018596
	699	ZNF300	0.0555696	0	0	0.0185232
	700	PLBD2	0.0550227	0	0	0.0183409
	701	CDC42SE2	0.0549325	0	0	0.0183108
	702	SHQ1	0.053329	0	0	0.0177763
	703	ATP2B2	0.0526898	0	0	0.0175633
	704	SCLT1	0.0522321	0	0	0.0174107
	705	SAMD9L	0.052231	0	0	0.0174103
	706	RBM6	0.0503557	0	0	0.0167852
	707	HDAC10	0.0503557	0	0	0.0167852
	708	SOD1	0.0493707	0	0	0.0164569
	709	HLA-DPB1	0.0492743	0	0	0.0164248
	710	DHX33	0.0492629	0	0	0.016421
	711	OR7E38P	0.0488826	0	0	0.0162942
	712	RMND1	0.0488297	0	0	0.0162766
	713	MANEAL	0.0488297	0	0	0.0162766
	714	YJU2	0.0485286	0	0	0.0161762
	715	AJ009632.2	0.0475186	0	0	0.0158395
	716	FAM124B	0.0472176	0	0	0.0157392
	717	WDR11-AS1	0.0471483	0	0	0.0157161
	718	NUMBL	0.0470168	0	0	0.0156723
	719	GIT1	0.0469657	0	0	0.0156552
	720	MRPL20-DT	0.0469394	0	0	0.0156465
	721	GREM2	0.0468531	0	0	0.0156177
	722	DHRS7B	0.0467741	0	0	0.0155914
	723	RPS4X	0.0467602	0	0	0.0155867
	724	ARID1B	0.0465141	0	0	0.0155047
	725	TRIM3	0.0464813	0	0	0.0154938
	726	COL13A1	0.0462193	0	0	0.0154064
	727	TMA16	0.0460967	0	0	0.0153656
	728	RAMP2	0.0459979	0	0	0.0153326
	729	ZNF256	0.045916	0	0	0.0153053
	730	TMEM178A	0.0456006	0	0	0.0152002
	731	BBS12	0.0455605	0	0	0.0151868
	732	PYCR2	0.0454572	0	0	0.0151524
	733	WDR13	0.0453496	0	0	0.0151165
	734	JAZF1	0.0446754	0	0	0.0148918
	735	ACOT11	0.0444501	0	0	0.0148167
	736	ZNF542P	0.0442082	0	0	0.0147361
	737	GAPDHP40	0.0441342	0	0	0.0147114
	738	PDE10A	0.0438855	0	0	0.0146285
	739	RNF180	0.0438571	0	0	0.014619
	740	ATP1B1P1	0.0435953	0	0	0.0145318
	741	CDH5	0.0435866	0	0	0.0145289
	742	MED21	0.0434704	0	0	0.0144901
	743	BAG4	0.04346	0	0	0.0144867
	744	TK1	0.04346	0	0	0.0144867
	745	PLCD3	0.0434034	0	0	0.0144678
	746	TMUB2	0.0433663	0	0	0.0144554
	747	LYPLAL1	0.0433396	0	0	0.0144465
	748	BCL6	0.043334	0	0	0.0144447
	749	AC068790.3	0.0431729	0	0	0.014391
	750	MT-ATP6	0.0431498	0	0	0.0143833
	751	APBA1	0.0431124	0	0	0.0143708
	752	GCFC2	0.043039	0	0	0.0143463
	753	BYSL	0.0430053	0	0	0.0143351
	754	RNF166	0.0428171	0	0	0.0142724
	755	RNU6-942P	0.0427671	0	0	0.0142557
	756	CD79B	0.0426629	0	0	0.014221
	757	AQP1	0.0422546	0	0	0.0140849
	758	FBXW8	0.0421547	0	0	0.0140516
	759	FEZ1	0.0418652	0	0	0.0139551
	760	SHC1	0.0418405	0	0	0.0139468
	761	KIAA1522	0.041796	0	0	0.013932
	762	MTHFD1P1	0.0417177	0	0	0.0139059
	763	SLC25A25	0.0415656	0	0	0.0138552
	764	AL390728.6	0.0414275	0	0	0.0138092
	765	CAT	0.0414236	0	0	0.0138079
	766	LINC01563	0.0413571	0	0	0.0137857
	767	ANP32E	0.0413175	0	0	0.0137725
	768	ZNF829	0.0412704	0	0	0.0137568
	769	ADGRG1	0.0410242	0	0	0.0136747
	770	AL604028.2	0.0407516	0	0	0.0135839
	771	MRPS34	0.0399255	0	0	0.0133085
	772	ZSWIM9	0.0398908	0	0	0.0132969
	773	PEA15	0.03955	0	0	0.0131833
	774	FHIT	0.0391741	0	0	0.013058
	775	PHF13	0.0391655	0	0	0.0130552
	776	ZNF484	0.0391076	0	0	0.0130359
	777	KLF12	0.0390719	0	0	0.013024
	778	ANAPC16	0.0385414	0	0	0.0128471
	779	RAD51D	0.0383662	0	0	0.0127887
	780	Z97832.2	0.0382469	0	0	0.012749
	781	USP47	0.0379667	0	0	0.0126556
	782	KHNYN	0.0379154	0	0	0.0126385
	783	TSG101	0.0366764	0	0	0.0122255
	784	PDIA3	0.0366634	0	0	0.0122211
	785	MRPL3P1	0.0364154	0	0	0.0121385
	786	MARK4	0.0359461	0	0	0.011982
	787	NRBP1	0.0357765	0	0	0.0119255
	788	SSR2	0.0357765	0	0	0.0119255
	789	INPP5J	0.0353718	0	0	0.0117906
	790	PIGB	0.0345233	0	0	0.0115078
	791	AL359715.3	0.0301339	0	0	0.0100446
	792	LINC02762	0.0295567	0	0	0.00985222
	793	RAB21	0.028379	0	0	0.00945965
	794	APPL1	0.0268564	0	0	0.00895212
	795	ZFP36	0.0264549	0	0	0.0088183
	796	DDX20	0.0259538	0	0	0.00865125
	797	AC018445.4	0.0257382	0	0	0.0085794
	798	GPX1P1	0.0253144	0	0	0.00843813
	799	TMEM267	0.0252259	0	0	0.00840863
	800	S100A1	0.0250533	0	0	0.00835108
	801	AC006449.6	0.024811	0	0	0.00827033
	802	MDGA1	0.0246251	0	0	0.00820836
	803	DUSP7	0.0245689	0	0	0.00818963
	804	PGP	0.0244998	0	0	0.0081666
	805	KAT5	0.0239101	0	0	0.00797003
	806	MMP2	0.0238328	0	0	0.00794428
	807	C14orf132	0.0235544	0	0	0.00785148
	808	NUS1P1	0.0235399	0	0	0.00784665
	809	AC083880.1	0.0233269	0	0	0.00777563
	810	TMEM126B	0.0231667	0	0	0.00772223
	811	PXMP4	0.0231307	0	0	0.00771024
	812	HSPB11	0.0230237	0	0	0.00767456
	813	CDK5R1	0.0229183	0	0	0.00763943
	814	SH3RF3	0.0229025	0	0	0.00763415
	815	RPL37	0.0227467	0	0	0.00758225
	816	RHOBTB1	0.0227127	0	0	0.00757091
	817	GTF2H2	0.0227119	0	0	0.00757062
	818	CHRDL2	0.0226611	0	0	0.00755368
	819	AC025165.5	0.0225854	0	0	0.00752846
	820	TMEM98	0.0225837	0	0	0.00752788
	821	RCBTB1	0.022561	0	0	0.00752032
	822	ALAS1	0.0224278	0	0	0.00747593
	823	CUBN	0.0223067	0	0	0.00743557
	824	C20orf197	0.0222858	0	0	0.00742861
	825	EID1	0.0222549	0	0	0.00741829
	826	GIGYF1	0.0222532	0	0	0.00741772
	827	NMRAL1	0.0222439	0	0	0.00741465
	828	ZNF557	0.0222424	0	0	0.00741412
	829	LRRK2	0.0222011	0	0	0.00740035
	830	ATAD2	0.0221923	0	0	0.00739744
	831	MYH10	0.0221392	0	0	0.00737973
	832	CARD8	0.0220765	0	0	0.00735882
	833	GXYLT2	0.0220379	0	0	0.00734596
	834	ZHX1	0.0220177	0	0	0.00733923
	835	LRSAM1	0.0220141	0	0	0.00733804
	836	ABHD3	0.0219818	0	0	0.00732727
	837	NUBPL	0.0219734	0	0	0.00732446
	838	AC134407.3	0.0219406	0	0	0.00731353
	839	TP53BP1	0.0219327	0	0	0.0073109
	840	SPHK2	0.0219236	0	0	0.00730785
	841	IFI27	0.0219236	0	0	0.00730785
	842	H4C5	0.021914	0	0	0.00730468
	843	FBXL7	0.0218796	0	0	0.00729319
	844	MTMR1	0.0218617	0	0	0.00728724
	845	ANKRD50	0.0218575	0	0	0.00728582
	846	AC241585.1	0.0218436	0	0	0.00728119
	847	RNLS	0.0218047	0	0	0.00726822
	848	MACROH2A1	0.0216336	0	0	0.0072112
	849	MEX3C	0.0216287	0	0	0.00720958
	850	CPE	0.0215662	0	0	0.00718873
	851	PRKAR2A-AS1	0.0215566	0	0	0.00718552
	852	DAAM1	0.0214214	0	0	0.00714048
	853	TCTN2	0.0214072	0	0	0.00713575
	854	RAB28	0.0212452	0	0	0.00708174
	855	KLF9	0.0211641	0	0	0.00705471
	856	AC015909.5	0.0210483	0	0	0.00701611
	857	MAPK12	0.0209427	0	0	0.00698089
	858	SPSB1	0.0208883	0	0	0.00696276
	859	AGFG2	0.0208619	0	0	0.00695398
	860	L3MBTL1	0.0208619	0	0	0.00695398
	861	AC022558.1	0.0208178	0	0	0.00693925
	862	CDC42EP3	0.020799	0	0	0.006933
	863	MECP2	0.0206134	0	0	0.00687114
	864	PHF23	0.0205375	0	0	0.00684583
	865	CCDC115	0.0205153	0	0	0.00683842
	866	MEF2A	0.020502	0	0	0.00683399
	867	CCNG2	0.0204876	0	0	0.00682921
	868	STARD3	0.020166	0	0	0.00672199
	869	SSU72	0.0194355	0	0	0.00647851
	870	GJC1	0.0193526	0	0	0.00645086
	871	F3	0.0193169	0	0	0.00643897
	872	PPP1R14C	0.0192574	0	0	0.00641913
	873	FICD	0.0192057	0	0	0.0064019
	874	TMEM70	0.0191831	0	0	0.00639437
	875	AC060780.1	0.0191348	0	0	0.00637828
	876	NAALADL2	0.0189833	0	0	0.00632778
	877	CEBPA	0.0189664	0	0	0.00632212
	878	ANP32B	0.0187354	0	0	0.00624514
	879	ENOX1	0.0186502	0	0	0.00621675
	880	SET	0.0186381	0	0	0.00621272
	881	CHST15	0.0181398	0	0	0.00604661
	882	URM1	0.0179042	0	0	0.00596808
	883	TDGP1	0.0178437	0	0	0.0059479
	884	B4GALT4	0.0173031	0	0	0.00576771
	885	PLA2G4F	0.0170061	0	0	0.00566869
	886	LINC01521	0.0169023	0	0	0.0056341
	887	PCDHGA5	0.0168289	0	0	0.00560965
	888	PRXL2B	0.0162799	0	0	0.00542665
	889	TSPAN6	0	0	0	0
	890	DPM1	0	0	0	0
	891	C1orf112	0	0	0	0
	892	FGR	0	0	0	0
	893	CFH	0	0	0	0
	894	FUCA2	0	0	0	0
	895	GCLC	0	0	0	0
	896	NFYA	0	0	0	0
	897	NIPAL3	0	0	0	0
	898	LAS1L	0	0	0	0
	899	ENPP4	0	0	0	0
	900	SEMA3F	0	0	0	0
	901	ANKIB1	0	0	0	0
	902	KRIT1	0	0	0	0
	903	RAD52	0	0	0	0
	904	LAP3	0	0	0	0
	905	CD99	0	0	0	0
	906	HECW1	0	0	0	0
	907	MAD1L1	0	0	0	0
	908	LASP1	0	0	0	0
	909	SNX11	0	0	0	0
	910	TMEM176A	0	0	0	0
	911	M6PR	0	0	0	0
	912	KLHL13	0	0	0	0
	913	CYP26B1	0	0	0	0
	914	ICA1	0	0	0	0
	915	DBNDD1	0	0	0	0
	916	ALS2	0	0	0	0
	917	CASP10	0	0	0	0
	918	TFPI	0	0	0	0
	919	NDUFAF7	0	0	0	0
	920	RBM5	0	0	0	0
	921	SLC7A2	0	0	0	0
	922	ARF5	0	0	0	0
	923	SARM1	0	0	0	0
	924	POLDIP2	0	0	0	0
	925	PLXND1	0	0	0	0
	926	AK2	0	0	0	0
	927	CD38	0	0	0	0
	928	FKBP4	0	0	0	0
	929	RECQL	0	0	0	0
	930	VPS50	0	0	0	0
	931	HSPB6	0	0	0	0
	932	ARHGAP33	0	0	0	0
	933	NDUFAB1	0	0	0	0
	934	PDK4	0	0	0	0
	935	ARX	0	0	0	0
	936	SLC25A13	0	0	0	0
	937	ST7	0	0	0	0
	938	CDC27	0	0	0	0
	939	SLC4A1	0	0	0	0
	940	CALCR	0	0	0	0
	941	DVL2	0	0	0	0
	942	UPF1	0	0	0	0
	943	SKAP2	0	0	0	0
	944	SLC25A5	0	0	0	0
	945	MCUB	0	0	0	0
	946	HOXA11	0	0	0	0
	947	POLR2J	0	0	0	0
	948	MEOX1	0	0	0	0
	949	THSD7A	0	0	0	0
	950	LIG3	0	0	0	0
	951	REXO5	0	0	0	0
	952	CIAPIN1	0	0	0	0
	953	SPPL2B	0	0	0	0
	954	FAM214B	0	0	0	0
	955	COPZ2	0	0	0	0
	956	PRKAR2B	0	0	0	0
	957	MSL3	0	0	0	0
	958	CREBBP	0	0	0	0
	959	TSPOAP1	0	0	0	0
	960	CROT	0	0	0	0
	961	ABCB4	0	0	0	0
	962	KMT2E	0	0	0	0
	963	RHBDD2	0	0	0	0
	964	SOX8	0	0	0	0
	965	IBTK	0	0	0	0
	966	ZNF195	0	0	0	0
	967	MYCBP2	0	0	0	0
	968	FBXL3	0	0	0	0
	969	ITGAL	0	0	0	0
	970	PDK2	0	0	0	0
	971	ITGA3	0	0	0	0
	972	ZFX	0	0	0	0
	973	LAMP2	0	0	0	0
	974	ASB4	0	0	0	0
	975	GDE1	0	0	0	0
	976	REX1BD	0	0	0	0
	977	CRLF1	0	0	0	0
	978	OSBPL7	0	0	0	0
	979	MAP3K14	0	0	0	0
	980	ABCC8	0	0	0	0
	981	TMEM132A	0	0	0	0
	982	AP2B1	0	0	0	0
	983	ZNF263	0	0	0	0
	984	CX3CL1	0	0	0	0
	985	SPATA20	0	0	0	0
	986	TNFRSF12A	0	0	0	0
	987	MAP3K9	0	0	0	0
	988	RALA	0	0	0	0
	989	KDM7A	0	0	0	0
	990	ETV1	0	0	0	0
	991	AGK	0	0	0	0
	992	ALDH3B1	0	0	0	0
	993	PHTF2	0	0	0	0
	994	FARP2	0	0	0	0
	995	GGCT	0	0	0	0
	996	DBF4	0	0	0	0
	997	IFRD1	0	0	0	0
	998	COX10	0	0	0	0
	999	GTF2IRD1	0	0	0	0
	1000	PAF1	0	0	0	0
	1001	VPS41	0	0	0	0
	1002	ARHGAP44	0	0	0	0
	1003	ELAC2	0	0	0	0
	1004	ARSD	0	0	0	0
	1005	PNPLA4	0	0	0	0
	1006	ADIPOR2	0	0	0	0
	1007	CDKL3	0	0	0	0
	1008	CCDC124	0	0	0	0
	1009	KIAA0100	0	0	0	0
	1010	GAS7	0	0	0	0
	1011	TRAPPC6A	0	0	0	0
	1012	SCN4A	0	0	0	0
	1013	ST7L	0	0	0	0
	1014	RPUSD1	0	0	0	0
	1015	RHBDF1	0	0	0	0
	1016	LUC7L	0	0	0	0
	1017	CACNA2D2	0	0	0	0
	1018	BAIAP3	0	0	0	0
	1019	TSR3	0	0	0	0
	1020	PIGQ	0	0	0	0
	1021	CRAMP1	0	0	0	0
	1022	TEAD3	0	0	0	0
	1023	DNAJC11	0	0	0	0
	1024	FMO3	0	0	0	0
	1025	MYLIP	0	0	0	0
	1026	JARID2	0	0	0	0
	1027	CDKL5	0	0	0	0
	1028	NADK	0	0	0	0
	1029	CYTH3	0	0	0	0
	1030	ADAM22	0	0	0	0
	1031	CYB561	0	0	0	0
	1032	SPAG9	0	0	0	0
	1033	AASS	0	0	0	0
	1034	SS18L2	0	0	0	0
	1035	MPND	0	0	0	0
	1036	MGST1	0	0	0	0
	1037	CRY1	0	0	0	0
	1038	NFIX	0	0	0	0
	1039	ST3GAL1	0	0	0	0
	1040	IL32	0	0	0	0
	1041	PKD1	0	0	0	0
	1042	MED24	0	0	0	0
	1043	RHOBTB2	0	0	0	0
	1044	HEATR5B	0	0	0	0
	1045	SEC62	0	0	0	0
	1046	RPS20	0	0	0	0
	1047	CSDE1	0	0	0	0
	1048	UBE3C	0	0	0	0
	1049	REV3L	0	0	0	0
	1050	TENM1	0	0	0	0
	1051	PAX7	0	0	0	0
	1052	FAM76A	0	0	0	0
	1053	POMT2	0	0	0	0
	1054	VTA1	0	0	0	0
	1055	MLXIPL	0	0	0	0
	1056	BAZ1B	0	0	0	0
	1057	RANBP9	0	0	0	0
	1058	SPRTN	0	0	0	0
	1059	EEF1AKNMT	0	0	0	0
	1060	DYRK4	0	0	0	0
	1061	ZNF207	0	0	0	0
	1062	UQCRC1	0	0	0	0
	1063	STARD3NL	0	0	0	0
	1064	CD9	0	0	0	0
	1065	HHATL	0	0	0	0
	1066	NCAPD2	0	0	0	0
	1067	IFFO1	0	0	0	0
	1068	PHF7	0	0	0	0
	1069	SEMA3G	0	0	0	0
	1070	NISCH	0	0	0	0
	1071	STAB1	0	0	0	0
	1072	FUZ	0	0	0	0
	1073	IDS	0	0	0	0
	1074	ZNF200	0	0	0	0
	1075	CD4	0	0	0	0
	1076	LRRC23	0	0	0	0
	1077	BTK	0	0	0	0
	1078	HFE	0	0	0	0
	1079	SCMH1	0	0	0	0
	1080	FYN	0	0	0	0
	1081	HIVEP2	0	0	0	0
	1082	ELOA	0	0	0	0
	1083	LYPLA2	0	0	0	0
	1084	CLCN6	0	0	0	0
	1085	MRC2	0	0	0	0
	1086	TSPAN9	0	0	0	0
	1087	BTBD7	0	0	0	0
	1088	APBA3	0	0	0	0
	1089	ABHD5	0	0	0	0
	1090	ANOS1	0	0	0	0
	1091	AKAP8L	0	0	0	0
	1092	MBTD1	0	0	0	0
	1093	UTP18	0	0	0	0
	1094	RNF216	0	0	0	0
	1095	TTC19	0	0	0	0
	1096	PTBP1	0	0	0	0
	1097	SYT7	0	0	0	0
	1098	LARS2	0	0	0	0
	1099	PIK3C2A	0	0	0	0
	1100	PLAUR	0	0	0	0
	1101	WIZ	0	0	0	0
	1102	RABGAP1	0	0	0	0
	1103	DCN	0	0	0	0
	1104	QPCTL	0	0	0	0
	1105	PPP5C	0	0	0	0
	1106	CEP68	0	0	0	0
	1107	MAP4K3	0	0	0	0
	1108	TMEM159	0	0	0	0
	1109	BRCA1	0	0	0	0
	1110	ERCC1	0	0	0	0
	1111	SEMA3B	0	0	0	0
	1112	MBTPS2	0	0	0	0
	1113	PRICKLE3	0	0	0	0
	1114	LTF	0	0	0	0
	1115	EXTL3	0	0	0	0
	1116	ELOVL5	0	0	0	0
	1117	ALOX5	0	0	0	0
	1118	KDM5D	0	0	0	0
	1119	CALCOCO1	0	0	0	0
	1120	UBR7	0	0	0	0
	1121	MAP4K5	0	0	0	0
	1122	EHD3	0	0	0	0
	1123	PSMC4	0	0	0	0
	1124	MAN2B2	0	0	0	0
	1125	CLDN11	0	0	0	0
	1126	SLC25A39	0	0	0	0
	1127	MVP	0	0	0	0
	1128	NUB1	0	0	0	0
	1129	PGM3	0	0	0	0
	1130	RWDD2A	0	0	0	0
	1131	CLK1	0	0	0	0
	1132	POLR3B	0	0	0	0
	1133	ANGEL1	0	0	0	0
	1134	RNF14	0	0	0	0
	1135	DNASE1L1	0	0	0	0
	1136	DDX11	0	0	0	0
	1137	HEBP1	0	0	0	0
	1138	MAMLD1	0	0	0	0
	1139	TACC3	0	0	0	0
	1140	UFL1	0	0	0	0
	1141	POLA2	0	0	0	0
	1142	ZC3H3	0	0	0	0
	1143	CAPN1	0	0	0	0
	1144	MDH1	0	0	0	0
	1145	SLC30A9	0	0	0	0
	1146	MTMR11	0	0	0	0
	1147	CCDC88C	0	0	0	0
	1148	YAF2	0	0	0	0
	1149	ZMYND11	0	0	0	0
	1150	BID	0	0	0	0
	1151	MATR3	0	0	0	0
	1152	XYLT2	0	0	0	0
	1153	RGPD5	0	0	0	0
	1154	NUDCD3	0	0	0	0
	1155	CHDH	0	0	0	0
	1156	IL20RA	0	0	0	0
	1157	GLT8D1	0	0	0	0
	1158	ATP2C1	0	0	0	0
	1159	IGF1	0	0	0	0
	1160	RALBP1	0	0	0	0
	1161	RUFY3	0	0	0	0
	1162	CNTN1	0	0	0	0
	1163	SLC11A1	0	0	0	0
	1164	WWTR1	0	0	0	0
	1165	AGPS	0	0	0	0
	1166	CXorf56	0	0	0	0
	1167	ATP1A2	0	0	0	0
	1168	TTC27	0	0	0	0
	1169	ZNF582	0	0	0	0
	1170	PHLDB1	0	0	0	0
	1171	PRDM11	0	0	0	0
	1172	SNAI2	0	0	0	0
	1173	CD74	0	0	0	0
	1174	HGF	0	0	0	0
	1175	ZRANB1	0	0	0	0
	1176	NCDN	0	0	0	0
	1177	ADGRA2	0	0	0	0
	1178	ZFP64	0	0	0	0
	1179	MNAT1	0	0	0	0
	1180	SAMD4A	0	0	0	0
	1181	MRE11	0	0	0	0
	1182	PLEKHB1	0	0	0	0
	1183	SERPINB1	0	0	0	0
	1184	SPAST	0	0	0	0
	1185	OSBPL5	0	0	0	0
	1186	AQR	0	0	0	0
	1187	CPS1	0	0	0	0
	1188	FHL1	0	0	0	0
	1189	RTF2	0	0	0	0
	1190	SLC45A4	0	0	0	0
	1191	RNF10	0	0	0	0
	1192	ZNF839	0	0	0	0
	1193	ZDHHC6	0	0	0	0
	1194	GRAMD1B	0	0	0	0
	1195	RNH1	0	0	0	0
	1196	NDUFS1	0	0	0	0
	1197	RB1CC1	0	0	0	0
	1198	ERP44	0	0	0	0
	1199	BIRC3	0	0	0	0
	1200	AKAP11	0	0	0	0
	1201	GLRX2	0	0	0	0
	1202	SNAPC1	0	0	0	0
	1203	DERA	0	0	0	0
	1204	STRAP	0	0	0	0
	1205	ABCC2	0	0	0	0
	1206	DEF6	0	0	0	0
	1207	PLEKHO1	0	0	0	0
	1208	GCLM	0	0	0	0
	1209	UBR2	0	0	0	0
	1210	EHD2	0	0	0	0
	1211	CCDC28A	0	0	0	0
	1212	RRAGD	0	0	0	0
	1213	PHF20	0	0	0	0
	1214	NR1H3	0	0	0	0
	1215	TYMP	0	0	0	0
	1216	NCAPH2	0	0	0	0
	1217	TOMM34	0	0	0	0
	1218	SEC63	0	0	0	0
	1219	KPNA6	0	0	0	0
	1220	VIM	0	0	0	0
	1221	RTEL1-TNFRSF6B	0	0	0	0
	1222	FAS	0	0	0	0
	1223	RNASET2	0	0	0	0
	1224	CD44	0	0	0	0
	1225	AGPAT4	0	0	0	0
	1226	BTN3A1	0	0	0	0
	1227	MIPEP	0	0	0	0
	1228	PRKCH	0	0	0	0
	1229	IFNGR1	0	0	0	0
	1230	B4GALT7	0	0	0	0
	1231	VRK2	0	0	0	0
	1232	TNFRSF1B	0	0	0	0
	1233	VEZT	0	0	0	0
	1234	POU2F2	0	0	0	0
	1235	BRD9	0	0	0	0
	1236	SNX1	0	0	0	0
	1237	TBPL1	0	0	0	0
	1238	ARNTL2	0	0	0	0
	1239	BCLAF1	0	0	0	0
	1240	ANK1	0	0	0	0
	1241	TFB1M	0	0	0	0
	1242	RABEP1	0	0	0	0
	1243	HMGB3	0	0	0	0
	1244	NUP160	0	0	0	0
	1245	BAK1	0	0	0	0
	1246	MUSK	0	0	0	0
	1247	IKZF2	0	0	0	0
	1248	GRN	0	0	0	0
	1249	FAM13B	0	0	0	0
	1250	ARHGAP31	0	0	0	0
	1251	CENPQ	0	0	0	0
	1252	RANBP3	0	0	0	0
	1253	ARID4A	0	0	0	0
	1254	EIPR1	0	0	0	0
	1255	PNPLA6	0	0	0	0
	1256	IFT88	0	0	0	0
	1257	ALG1	0	0	0	0
	1258	ZCCHC8	0	0	0	0
	1259	ABCF2	0	0	0	0
	1260	CHPF2	0	0	0	0
	1261	LRRC7	0	0	0	0
	1262	FUT8	0	0	0	0
	1263	UBA6	0	0	0	0
	1264	GAB2	0	0	0	0
	1265	ATP6V0A1	0	0	0	0
	1266	PIAS1	0	0	0	0
	1267	SLC4A7	0	0	0	0
	1268	MAP2K3	0	0	0	0
	1269	ASTE1	0	0	0	0
	1270	RNF19A	0	0	0	0
	1271	PEX3	0	0	0	0
	1272	GABARAPL2	0	0	0	0
	1273	MYOC	0	0	0	0
	1274	FAM136A	0	0	0	0
	1275	VCL	0	0	0	0
	1276	DAPK2	0	0	0	0
	1277	NSMAF	0	0	0	0
	1278	ADSS2	0	0	0	0
	1279	TIMP2	0	0	0	0
	1280	RFC1	0	0	0	0
	1281	TBC1D23	0	0	0	0
	1282	CUL3	0	0	0	0
	1283	CYP46A1	0	0	0	0
	1284	ZZZ3	0	0	0	0
	1285	USP2	0	0	0	0
	1286	TUBG2	0	0	0	0
	1287	RPL26L1	0	0	0	0
	1288	FLT4	0	0	0	0
	1289	NSUN2	0	0	0	0
	1290	FBXO42	0	0	0	0
	1291	MFAP3	0	0	0	0
	1292	MRI1	0	0	0	0
	1293	METTL1	0	0	0	0
	1294	HOXC8	0	0	0	0
	1295	AGA	0	0	0	0
	1296	PI4K2B	0	0	0	0
	1297	BOD1L1	0	0	0	0
	1298	MAT2B	0	0	0	0
	1299	TLL1	0	0	0	0
	1300	EDC4	0	0	0	0
	1301	TRIO	0	0	0	0
	1302	VCAN	0	0	0	0
	1303	CLEC16A	0	0	0	0
	1304	MSR1	0	0	0	0
	1305	MTREX	0	0	0	0
	1306	ZFYVE16	0	0	0	0
	1307	RIPOR1	0	0	0	0
	1308	C6	0	0	0	0
	1309	RAI14	0	0	0	0
	1310	PNKP	0	0	0	0
	1311	PHLPP2	0	0	0	0
	1312	SPDL1	0	0	0	0
	1313	STAU2	0	0	0	0
	1314	SLC66A1	0	0	0	0
	1315	INPP4A	0	0	0	0
	1316	PSMA4	0	0	0	0
	1317	LSG1	0	0	0	0
	1318	PARP3	0	0	0	0
	1319	TNC	0	0	0	0
	1320	THAP3	0	0	0	0
	1321	RIPOR3	0	0	0	0
	1322	TDP1	0	0	0	0
	1323	AIFM2	0	0	0	0
	1324	SPATA7	0	0	0	0
	1325	MED17	0	0	0	0
	1326	CAPG	0	0	0	0
	1327	AP2S1	0	0	0	0
	1328	ADAM28	0	0	0	0
	1329	JADE2	0	0	0	0
	1330	TRIT1	0	0	0	0
	1331	CUL7	0	0	0	0
	1332	CTNNA1	0	0	0	0
	1333	PHKA2	0	0	0	0
	1334	CNTLN	0	0	0	0
	1335	EPHA3	0	0	0	0
	1336	HSPA5	0	0	0	0
	1337	DSG2	0	0	0	0
	1338	GEMIN8	0	0	0	0
	1339	OFD1	0	0	0	0
	1340	GPM6B	0	0	0	0
	1341	PREX2	0	0	0	0
	1342	WDR37	0	0	0	0
	1343	YTHDC2	0	0	0	0
	1344	CTPS2	0	0	0	0
	1345	POLR2B	0	0	0	0
	1346	FAM214A	0	0	0	0
	1347	ARAP2	0	0	0	0
	1348	TPR	0	0	0	0
	1349	CP	0	0	0	0
	1350	KIAA0556	0	0	0	0
	1351	DTNBP1	0	0	0	0
	1352	XK	0	0	0	0
	1353	ANO2	0	0	0	0
	1354	C12orf4	0	0	0	0
	1355	SCML1	0	0	0	0
	1356	WWC3	0	0	0	0
	1357	FAM184B	0	0	0	0
	1358	MAP4	0	0	0	0
	1359	GOPC	0	0	0	0
	1360	USP28	0	0	0	0
	1361	HDAC9	0	0	0	0
	1362	TSPAN17	0	0	0	0
	1363	NOP16	0	0	0	0
	1364	CC2D2A	0	0	0	0
	1365	RRM2B	0	0	0	0
	1366	ZNF800	0	0	0	0
	1367	SNX29	0	0	0	0
	1368	LMO3	0	0	0	0
	1369	MRPS10	0	0	0	0
	1370	RSF1	0	0	0	0
	1371	VPS13D	0	0	0	0
	1372	CELF2	0	0	0	0
	1373	FAM120A	0	0	0	0
	1374	R3HDM1	0	0	0	0
	1375	KITLG	0	0	0	0
	1376	ERCC8	0	0	0	0
	1377	ADAMTS6	0	0	0	0
	1378	VAMP3	0	0	0	0
	1379	PER3	0	0	0	0
	1380	LTBP1	0	0	0	0
	1381	RCN1	0	0	0	0
	1382	ELN	0	0	0	0
	1383	RFC2	0	0	0	0
	1384	CLPTM1L	0	0	0	0
	1385	NEDD4L	0	0	0	0
	1386	PPP1R3F	0	0	0	0
	1387	HEXB	0	0	0	0
	1388	PTCD2	0	0	0	0
	1389	JKAMP	0	0	0	0
	1390	NFE2L3	0	0	0	0
	1391	MCUR1	0	0	0	0
	1392	LIMA1	0	0	0	0
	1393	LETMD1	0	0	0	0
	1394	PTGER3	0	0	0	0
	1395	MAPK9	0	0	0	0
	1396	BCAR1	0	0	0	0
	1397	FAM160A2	0	0	0	0
	1398	HERPUD1	0	0	0	0
	1399	HOMER3	0	0	0	0
	1400	POLQ	0	0	0	0
	1401	PIK3CB	0	0	0	0
	1402	CYBA	0	0	0	0
	1403	THOC3	0	0	0	0
	1404	HEBP2	0	0	0	0
	1405	MPHOSPH9	0	0	0	0
	1406	PLEKHA5	0	0	0	0
	1407	SIKE1	0	0	0	0
	1408	RRP12	0	0	0	0
	1409	FNIP2	0	0	0	0
	1410	MSMO1	0	0	0	0
	1411	TTC17	0	0	0	0
	1412	ALX4	0	0	0	0
	1413	FOXN3	0	0	0	0
	1414	AKR7A2	0	0	0	0
	1415	MRTO4	0	0	0	0
	1416	USE1	0	0	0	0
	1417	MCF2L2	0	0	0	0
	1418	NRIP2	0	0	0	0
	1419	LAMA3	0	0	0	0
	1420	AP5M1	0	0	0	0
	1421	ANAPC4	0	0	0	0
	1422	KCNQ1	0	0	0	0
	1423	TRAPPC3	0	0	0	0
	1424	THRAP3	0	0	0	0
	1425	PHPT1	0	0	0	0
	1426	ARID4B	0	0	0	0
	1427	OPN3	0	0	0	0
	1428	SDCCAG8	0	0	0	0
	1429	HHAT	0	0	0	0
	1430	KIF1B	0	0	0	0
	1431	FOXC1	0	0	0	0
	1432	TBC1D22A	0	0	0	0
	1433	SYNE2	0	0	0	0
	1434	PLEKHH1	0	0	0	0
	1435	ATP9A	0	0	0	0
	1436	FAM168A	0	0	0	0
	1437	RELT	0	0	0	0
	1438	NOP58	0	0	0	0
	1439	CUL1	0	0	0	0
	1440	CYFIP2	0	0	0	0
	1441	TAB2	0	0	0	0
	1442	GINM1	0	0	0	0
	1443	EIF2AK2	0	0	0	0
	1444	USP36	0	0	0	0
	1445	KMT2C	0	0	0	0
	1446	CCDC85A	0	0	0	0
	1447	PUM2	0	0	0	0
	1448	MRPL43	0	0	0	0
	1449	ITIH4	0	0	0	0
	1450	HPF1	0	0	0	0
	1451	ZFR	0	0	0	0
	1452	ZNF280C	0	0	0	0
	1453	TRAF1	0	0	0	0
	1454	RC3H2	0	0	0	0
	1455	IL17RB	0	0	0	0
	1456	TRAF3IP2	0	0	0	0
	1457	DCBLD2	0	0	0	0
	1458	SOAT1	0	0	0	0
	1459	PKP2	0	0	0	0
	1460	MSH4	0	0	0	0
	1461	GDI2	0	0	0	0
	1462	PRDM1	0	0	0	0
	1463	TMCC3	0	0	0	0
	1464	PITHD1	0	0	0	0
	1465	MTA3	0	0	0	0
	1466	USP13	0	0	0	0
	1467	ATP11B	0	0	0	0
	1468	LAMC2	0	0	0	0
	1469	CDK14	0	0	0	0
	1470	SEC61A1	0	0	0	0
	1471	PPP1R12A	0	0	0	0
	1472	CAMK2B	0	0	0	0
	1473	CROCC	0	0	0	0
	1474	POLR3E	0	0	0	0
	1475	ATP2B4	0	0	0	0
	1476	ZC3H11A	0	0	0	0
	1477	RIOK2	0	0	0	0
	1478	YIPF1	0	0	0	0
	1479	NDC1	0	0	0	0
	1480	DGKG	0	0	0	0
	1481	UNKL	0	0	0	0
	1482	TBXAS1	0	0	0	0
	1483	PARP12	0	0	0	0
	1484	ALDH18A1	0	0	0	0
	1485	TARBP1	0	0	0	0
	1486	GATB	0	0	0	0
	1487	MXD1	0	0	0	0
	1488	DNAJC25	0	0	0	0
	1489	SLC2A3	0	0	0	0
	1490	CTDP1	0	0	0	0
	1491	WNK1	0	0	0	0
	1492	CCAR1	0	0	0	0
	1493	OGFR	0	0	0	0
	1494	PIGV	0	0	0	0
	1495	SNRNP40	0	0	0	0
	1496	QSER1	0	0	0	0
	1497	MPC1	0	0	0	0
	1498	ACAA1	0	0	0	0
	1499	BCAT1	0	0	0	0
	1500	HDAC7	0	0	0	0
	1501	LZTS1	0	0	0	0
	1502	NCKAP1	0	0	0	0
	1503	MRPS35	0	0	0	0
	1504	GUCY1B1	0	0	0	0
	1505	SFSWAP	0	0	0	0
	1506	TNK2	0	0	0	0
	1507	MON2	0	0	0	0
	1508	GPBP1	0	0	0	0
	1509	DGAT2	0	0	0	0
	1510	ZNF112	0	0	0	0
	1511	CS	0	0	0	0
	1512	ELMO2	0	0	0	0
	1513	WAPL	0	0	0	0
	1514	VMP1	0	0	0	0
	1515	APPBP2	0	0	0	0
	1516	EIF4B	0	0	0	0
	1517	BICRA	0	0	0	0
	1518	RPL18	0	0	0	0
	1519	CA11	0	0	0	0
	1520	U2AF2	0	0	0	0
	1521	EPN1	0	0	0	0
	1522	MED29	0	0	0	0
	1523	ZNF275	0	0	0	0
	1524	GPC1	0	0	0	0
	1525	ADCK1	0	0	0	0
	1526	HAGH	0	0	0	0
	1527	RNF4	0	0	0	0
	1528	CASP8	0	0	0	0
	1529	LIMCH1	0	0	0	0
	1530	INTS13	0	0	0	0
	1531	TM7SF3	0	0	0	0
	1532	CCN5	0	0	0	0
	1533	ST3GAL6	0	0	0	0
	1534	NGFR	0	0	0	0
	1535	CDON	0	0	0	0
	1536	TAF2	0	0	0	0
	1537	HIPK2	0	0	0	0
	1538	TNPO3	0	0	0	0
	1539	RFXANK	0	0	0	0
	1540	TMEM161A	0	0	0	0
	1541	CTSA	0	0	0	0
	1542	SUGP2	0	0	0	0
	1543	EYA2	0	0	0	0
	1544	CNN2	0	0	0	0
	1545	ABCA7	0	0	0	0
	1546	SNCAIP	0	0	0	0
	1547	BTBD1	0	0	0	0
	1548	FAR2	0	0	0	0
	1549	SBNO2	0	0	0	0
	1550	PMS1	0	0	0	0
	1551	HMG20B	0	0	0	0
	1552	CALCRL	0	0	0	0
	1553	TAF11	0	0	0	0
	1554	ANKS1A	0	0	0	0
	1555	AP3D1	0	0	0	0
	1556	ZNF76	0	0	0	0
	1557	SLC9A3R2	0	0	0	0
	1558	NTHL1	0	0	0	0
	1559	UHRF1BP1	0	0	0	0
	1560	GNAI3	0	0	0	0
	1561	IPO5	0	0	0	0
	1562	OAT	0	0	0	0
	1563	WDR3	0	0	0	0
	1564	PKN2	0	0	0	0
	1565	WDR18	0	0	0	0
	1566	TRAM2	0	0	0	0
	1567	DGKA	0	0	0	0
	1568	ERBB3	0	0	0	0
	1569	ANKRD44	0	0	0	0
	1570	KARS1	0	0	0	0
	1571	ADAT1	0	0	0	0
	1572	PDIA5	0	0	0	0
	1573	TBC1D22B	0	0	0	0
	1574	NDUFB4	0	0	0	0
	1575	SPEN	0	0	0	0
	1576	MYLK	0	0	0	0
	1577	ZC3H15	0	0	0	0
	1578	MAP2K4	0	0	0	0
	1579	PACC1	0	0	0	0
	1580	SLK	0	0	0	0
	1581	CYB5R4	0	0	0	0
	1582	GSTO2	0	0	0	0
	1583	SEC61A2	0	0	0	0
	1584	PRKCQ	0	0	0	0
	1585	TLE2	0	0	0	0
	1586	FAM107B	0	0	0	0
	1587	ME1	0	0	0	0
	1588	TBC1D1	0	0	0	0
	1589	MTHFD2	0	0	0	0
	1590	SLC9A7	0	0	0	0
	1591	FOXJ2	0	0	0	0
	1592	YBX1	0	0	0	0
	1593	PDE4A	0	0	0	0
	1594	PPP2R5A	0	0	0	0
	1595	ELAVL1	0	0	0	0
	1596	TIE1	0	0	0	0
	1597	DIP2B	0	0	0	0
	1598	SMARCD1	0	0	0	0
	1599	NFYC	0	0	0	0
	1600	ZMYND12	0	0	0	0
	1601	ASPM	0	0	0	0
	1602	CD84	0	0	0	0
	1603	ELOVL1	0	0	0	0
	1604	SPI1	0	0	0	0
	1605	ZNRD1	0	0	0	0
	1606	ZBTB11	0	0	0	0
	1607	ATXN3	0	0	0	0
	1608	GOLGA5	0	0	0	0
	1609	LRRC40	0	0	0	0
	1610	ISOC1	0	0	0	0
	1611	EML1	0	0	0	0
	1612	TRMT11	0	0	0	0
	1613	THUMPD1	0	0	0	0
	1614	MSANTD3	0	0	0	0
	1615	KIF26A	0	0	0	0
	1616	ATG2B	0	0	0	0
	1617	ARFGEF1	0	0	0	0
	1618	ZFAT	0	0	0	0
	1619	MTFR1	0	0	0	0
	1620	STAG3	0	0	0	0
	1621	FECH	0	0	0	0
	1622	MYO9A	0	0	0	0
	1623	DDX3Y	0	0	0	0
	1624	PFKP	0	0	0	0
	1625	IDI1	0	0	0	0
	1626	SP100	0	0	0	0
	1627	KLF6	0	0	0	0
	1628	PLPP1	0	0	0	0
	1629	NEO1	0	0	0	0
	1630	TRAM1	0	0	0	0
	1631	PHKA1	0	0	0	0
	1632	TNFRSF1A	0	0	0	0
	1633	CACNB1	0	0	0	0
	1634	EVI5	0	0	0	0
	1635	STOML1	0	0	0	0
	1636	PKM	0	0	0	0
	1637	DHX29	0	0	0	0
	1638	DNTTIP2	0	0	0	0
	1639	METTL22	0	0	0	0
	1640	TRO	0	0	0	0
	1641	RRP15	0	0	0	0
	1642	RHOA	0	0	0	0
	1643	DHX8	0	0	0	0
	1644	PMS2P4	0	0	0	0
	1645	ZFY	0	0	0	0
	1646	IARS2	0	0	0	0
	1647	NAV3	0	0	0	0
	1648	IDH3G	0	0	0	0
	1649	ROGDI	0	0	0	0
	1650	PDZD4	0	0	0	0
	1651	ROCK1	0	0	0	0
	1652	CBFB	0	0	0	0
	1653	PDK3	0	0	0	0
	1654	HYAL2	0	0	0	0
	1655	HDAC4	0	0	0	0
	1656	IFI35	0	0	0	0
	1657	HEATR6	0	0	0	0
	1658	COASY	0	0	0	0
	1659	PLEKHH3	0	0	0	0
	1660	OTUD5	0	0	0	0
	1661	TFE3	0	0	0	0
	1662	TBC1D25	0	0	0	0
	1663	ACSL4	0	0	0	0
	1664	INPP5A	0	0	0	0
	1665	GPKOW	0	0	0	0
	1666	GRIPAP1	0	0	0	0
	1667	FTSJ1	0	0	0	0
	1668	ATP11A	0	0	0	0
	1669	POLR1A	0	0	0	0
	1670	LAPTM4A	0	0	0	0
	1671	TTC7A	0	0	0	0
	1672	IP6K2	0	0	0	0
	1673	SRBD1	0	0	0	0
	1674	KIF2A	0	0	0	0
	1675	RASGRP2	0	0	0	0
	1676	PSME4	0	0	0	0
	1677	IFT80	0	0	0	0
	1678	SIRT2	0	0	0	0
	1679	ERLEC1	0	0	0	0
	1680	PPP2R5B	0	0	0	0
	1681	PYGM	0	0	0	0
	1682	MAST4	0	0	0	0
	1683	ADGRF5	0	0	0	0
	1684	NUP133	0	0	0	0
	1685	NUCKS1	0	0	0	0
	1686	VPS35	0	0	0	0
	1687	DNAJA2	0	0	0	0
	1688	BCL3	0	0	0	0
	1689	KCNAB2	0	0	0	0
	1690	ABCC9	0	0	0	0
	1691	CLEC2D	0	0	0	0
	1692	MAOB	0	0	0	0
	1693	RORA	0	0	0	0
	1694	TGFBR3	0	0	0	0
	1695	ATP1B3	0	0	0	0
	1696	NEDD4	0	0	0	0
	1697	MAPK6	0	0	0	0
	1698	GNB5	0	0	0	0
	1699	RAB27A	0	0	0	0
	1700	HDHD5	0	0	0	0
	1701	UFD1	0	0	0	0
	1702	LRP6	0	0	0	0
	1703	ELP1	0	0	0	0
	1704	NUCB2	0	0	0	0
	1705	PFN2	0	0	0	0
	1706	PTPN3	0	0	0	0
	1707	DAPP1	0	0	0	0
	1708	SLC44A1	0	0	0	0
	1709	TMEM260	0	0	0	0
	1710	SMG6	0	0	0	0
	1711	EXOC5	0	0	0	0
	1712	CLTCL1	0	0	0	0
	1713	FSTL3	0	0	0	0
	1714	DGCR2	0	0	0	0
	1715	RNF126	0	0	0	0
	1716	MNT	0	0	0	0
	1717	ZXDC	0	0	0	0
	1718	JMJD6	0	0	0	0
	1719	POLB	0	0	0	0
	1720	ST6GALNAC1	0	0	0	0
	1721	WIPI1	0	0	0	0
	1722	GBA2	0	0	0	0
	1723	ASNS	0	0	0	0
	1724	AP3M2	0	0	0	0
	1725	ST6GALNAC2	0	0	0	0
	1726	PABPC1	0	0	0	0
	1727	TESK2	0	0	0	0
	1728	CFAP20	0	0	0	0
	1729	CSNK2A2	0	0	0	0
	1730	PTPN21	0	0	0	0
	1731	CAMK2A	0	0	0	0
	1732	TCOF1	0	0	0	0
	1733	CDC42	0	0	0	0
	1734	OSBPL3	0	0	0	0
	1735	RAD18	0	0	0	0
	1736	ATP2B1	0	0	0	0
	1737	NCK2	0	0	0	0
	1738	MAP4K4	0	0	0	0
	1739	MGAT4A	0	0	0	0
	1740	RPL31	0	0	0	0
	1741	WDR1	0	0	0	0
	1742	SNX13	0	0	0	0
	1743	ARHGAP10	0	0	0	0
	1744	RPS6KA2	0	0	0	0
	1745	ING3	0	0	0	0
	1746	VASH1	0	0	0	0
	1747	LMCD1	0	0	0	0
	1748	BUD23	0	0	0	0
	1749	SEL1L	0	0	0	0
	1750	ATP6AP1	0	0	0	0
	1751	TCF3	0	0	0	0
	1752	TRIB2	0	0	0	0
	1753	DAZAP1	0	0	0	0
	1754	MBD3	0	0	0	0
	1755	HLTF	0	0	0	0
	1756	FAM50A	0	0	0	0
	1757	FAM3A	0	0	0	0
	1758	CPSF1	0	0	0	0
	1759	CYBRD1	0	0	0	0
	1760	PDCD2	0	0	0	0
	1761	RDH11	0	0	0	0
	1762	PRKACA	0	0	0	0
	1763	ADGRL1	0	0	0	0
	1764	ACTN1	0	0	0	0
	1765	ZFYVE26	0	0	0	0
	1766	RPS6KA6	0	0	0	0
	1767	EPN2	0	0	0	0
	1768	PTPN18	0	0	0	0
	1769	LIMS2	0	0	0	0
	1770	SPEG	0	0	0	0
	1771	LNX1	0	0	0	0
	1772	ALDH3A2	0	0	0	0
	1773	TFRC	0	0	0	0
	1774	SREBF1	0	0	0	0
	1775	AFF4	0	0	0	0
	1776	UBE2D1	0	0	0	0
	1777	MPP5	0	0	0	0
	1778	SMC1A	0	0	0	0
	1779	HSD17B10	0	0	0	0
	1780	MARK2	0	0	0	0
	1781	HMMR	0	0	0	0
	1782	CHFR	0	0	0	0
	1783	TRHDE	0	0	0	0
	1784	P4HA2	0	0	0	0
	1785	FCGR2B	0	0	0	0
	1786	NFATC3	0	0	0	0
	1787	TRNT1	0	0	0	0
	1788	ACADVL	0	0	0	0
	1789	STK10	0	0	0	0
	1790	FBXW11	0	0	0	0
	1791	ACAP1	0	0	0	0
	1792	EVC	0	0	0	0
	1793	DERL2	0	0	0	0
	1794	SIDT1	0	0	0	0
	1795	NDE1	0	0	0	0
	1796	IRAG1	0	0	0	0
	1797	TMEM38A	0	0	0	0
	1798	AP1M1	0	0	0	0
	1799	PVR	0	0	0	0
	1800	XRCC1	0	0	0	0
	1801	SCARB1	0	0	0	0
	1802	MCM2	0	0	0	0
	1803	SELENOO	0	0	0	0
	1804	TP63	0	0	0	0
	1805	ALPK1	0	0	0	0
	1806	LLGL2	0	0	0	0
	1807	PDE8A	0	0	0	0
	1808	CLCN4	0	0	0	0
	1809	NLE1	0	0	0	0
	1810	SDHA	0	0	0	0
	1811	GSDMB	0	0	0	0
	1812	KDM5A	0	0	0	0
	1813	PPP2R3A	0	0	0	0
	1814	FERMT2	0	0	0	0
	1815	IGF2BP2	0	0	0	0
	1816	MAP3K13	0	0	0	0
	1817	ST6GAL1	0	0	0	0
	1818	VDAC1P1	0	0	0	0
	1819	FRY	0	0	0	0
	1820	PICALM	0	0	0	0
	1821	GLI2	0	0	0	0
	1822	CLASP1	0	0	0	0
	1823	NOTCH3	0	0	0	0
	1824	CLNS1A	0	0	0	0
	1825	TEAD2	0	0	0	0
	1826	EED	0	0	0	0
	1827	NCBP3	0	0	0	0
	1828	ATP2A3	0	0	0	0
	1829	MGLL	0	0	0	0
	1830	NTN4	0	0	0	0
	1831	BCS1L	0	0	0	0
	1832	NUAK1	0	0	0	0
	1833	SLC24A1	0	0	0	0
	1834	ZNF532	0	0	0	0
	1835	SCARF1	0	0	0	0
	1836	LMAN1	0	0	0	0
	1837	HACD3	0	0	0	0
	1838	ZZEF1	0	0	0	0
	1839	ENO1	0	0	0	0
	1840	ANO8	0	0	0	0
	1841	TUBE1	0	0	0	0
	1842	ARHGEF10L	0	0	0	0
	1843	TXK	0	0	0	0
	1844	ACTR6	0	0	0	0
	1845	SRI	0	0	0	0
	1846	EIF4G3	0	0	0	0
	1847	NUP37	0	0	0	0
	1848	SEMA3C	0	0	0	0
	1849	TTC38	0	0	0	0
	1850	ACAT1	0	0	0	0
	1851	GRAMD4	0	0	0	0
	1852	ZNF638	0	0	0	0
	1853	SLC25A40	0	0	0	0
	1854	TIMM21	0	0	0	0
	1855	ADD2	0	0	0	0
	1856	RASAL2	0	0	0	0
	1857	VPS9D1	0	0	0	0
	1858	ZNF37A	0	0	0	0
	1859	MARK3	0	0	0	0
	1860	SLC25A3	0	0	0	0
	1861	FNDC3B	0	0	0	0
	1862	FOSL2	0	0	0	0
	1863	FRYL	0	0	0	0
	1864	TMEM131	0	0	0	0
	1865	FSCN1	0	0	0	0
	1866	ACTB	0	0	0	0
	1867	MOCOS	0	0	0	0
	1868	PLD1	0	0	0	0
	1869	WDR62	0	0	0	0
	1870	DLG1	0	0	0	0
	1871	BCAP29	0	0	0	0
	1872	SEC31B	0	0	0	0
	1873	SART3	0	0	0	0
	1874	ARHGAP15	0	0	0	0
	1875	EXOSC7	0	0	0	0
	1876	KIFAP3	0	0	0	0
	1877	MKRN2	0	0	0	0
	1878	REXO2	0	0	0	0
	1879	RBM7	0	0	0	0
	1880	RBMS2	0	0	0	0
	1881	BAZ2A	0	0	0	0
	1882	PTPN23	0	0	0	0
	1883	MLH1	0	0	0	0
	1884	UNG	0	0	0	0
	1885	FMO4	0	0	0	0
	1886	KLHL20	0	0	0	0
	1887	RGS11	0	0	0	0
	1888	SLC46A1	0	0	0	0
	1889	PLXNA2	0	0	0	0
	1890	ANKRD13A	0	0	0	0
	1891	TPD52	0	0	0	0
	1892	GPATCH1	0	0	0	0
	1893	ICAM3	0	0	0	0
	1894	NT5C2	0	0	0	0
	1895	MCAM	0	0	0	0
	1896	GPC4	0	0	0	0
	1897	MBNL3	0	0	0	0
	1898	XAB2	0	0	0	0
	1899	ARHGEF1	0	0	0	0
	1900	MAP2K7	0	0	0	0
	1901	NMRK2	0	0	0	0
	1902	DGKD	0	0	0	0
	1903	CTTNBP2	0	0	0	0
	1904	RARB	0	0	0	0
	1905	TOP2B	0	0	0	0
	1906	TM9SF3	0	0	0	0
	1907	NFKB2	0	0	0	0
	1908	UBE2T	0	0	0	0
	1909	PPP1R12B	0	0	0	0
	1910	DNAJC10	0	0	0	0
	1911	GTF3C1	0	0	0	0
	1912	IL4R	0	0	0	0
	1913	USP33	0	0	0	0
	1914	PAK3	0	0	0	0
	1915	CAPN6	0	0	0	0
	1916	SNRPA	0	0	0	0
	1917	EXOSC5	0	0	0	0
	1918	DYNC1I2	0	0	0	0
	1919	APBB1IP	0	0	0	0
	1920	LRCH4	0	0	0	0
	1921	FAM76B	0	0	0	0
	1922	SIRT6	0	0	0	0
	1923	POLD3	0	0	0	0
	1924	ACTN2	0	0	0	0
	1925	CAPZB	0	0	0	0
	1926	NAALAD2	0	0	0	0
	1927	JADE1	0	0	0	0
	1928	SLC25A43	0	0	0	0
	1929	UBE2A	0	0	0	0
	1930	FGFR1	0	0	0	0
	1931	FBLN1	0	0	0	0
	1932	ITGA8	0	0	0	0
	1933	MAP2	0	0	0	0
	1934	PIAS2	0	0	0	0
	1935	AMPH	0	0	0	0
	1936	ARAF	0	0	0	0
	1937	MCCC1	0	0	0	0
	1938	FAP	0	0	0	0
	1939	NEBL	0	0	0	0
	1940	ACER3	0	0	0	0
	1941	UBE2K	0	0	0	0
	1942	PIK3C3	0	0	0	0
	1943	N4BP2	0	0	0	0
	1944	TIGAR	0	0	0	0
	1945	TULP3	0	0	0	0
	1946	SYNJ2	0	0	0	0
	1947	ADCY2	0	0	0	0
	1948	PPP2R5C	0	0	0	0
	1949	PMS2P1	0	0	0	0
	1950	RBFOX1	0	0	0	0
	1951	GNB1	0	0	0	0
	1952	HOXA9	0	0	0	0
	1953	EDN1	0	0	0	0
	1954	MLLT10	0	0	0	0
	1955	ZCWPW1	0	0	0	0
	1956	ADCYAP1R1	0	0	0	0
	1957	ITM2A	0	0	0	0
	1958	NRDC	0	0	0	0
	1959	VDAC3	0	0	0	0
	1960	PCM1	0	0	0	0
	1961	TNRC6C	0	0	0	0
	1962	CBFA2T2	0	0	0	0
	1963	ITCH	0	0	0	0
	1964	PKD2L2	0	0	0	0
	1965	TP53INP2	0	0	0	0
	1966	SDF4	0	0	0	0
	1967	MYH7B	0	0	0	0
	1968	TOLLIP	0	0	0	0
	1969	UBE2D4	0	0	0	0
	1970	RUNX1T1	0	0	0	0
	1971	THOC1	0	0	0	0
	1972	FKBP7	0	0	0	0
	1973	OSBPL6	0	0	0	0
	1974	SLC1A3	0	0	0	0
	1975	XRCC5	0	0	0	0
	1976	LXN	0	0	0	0
	1977	MKNK1	0	0	0	0
	1978	TNS1	0	0	0	0
	1979	REXO1	0	0	0	0
	1980	SAR1A	0	0	0	0
	1981	CDC14A	0	0	0	0
	1982	RAPGEF3	0	0	0	0
	1983	SENP1	0	0	0	0
	1984	DUSP13	0	0	0	0
	1985	CIC	0	0	0	0
	1986	LIPE	0	0	0	0
	1987	FDFT1	0	0	0	0
	1988	PAFAH1B3	0	0	0	0
	1989	OPHN1	0	0	0	0
	1990	KIF22	0	0	0	0
	1991	CARMIL1	0	0	0	0
	1992	PGM1	0	0	0	0
	1993	DDX1	0	0	0	0
	1994	DNM2	0	0	0	0
	1995	EPB41L2	0	0	0	0
	1996	RIMS1	0	0	0	0
	1997	STX7	0	0	0	0
	1998	RABL2B	0	0	0	0
[truncated: 15,341 more rows]
